# Supplementary material for: 1,5-Dimethyl-3-oxo-2-phenyl-2,3-dihydro-1H-pyrazol-4-aminium chloride–thio­urea (1/1)
Source: Acta Crystallogr Sect E Struct Rep Online. 2011 Jul 30;67(Pt 8):o2193. doi: 10.1107/S1600536811029989 (PMC3213624; doi:10.1107/S1600536811029989)
Supplement: Supplementary file 1 [file e-67-o2193-sup1.cif]

##############################################################################
#                                                                            #
# This CIF contains the data in a paper accepted for publication in          #
# Acta Crystallographica Section E. It conforms to the requirements of       #
# Notes for Authors for Acta Crystallographica Section E, and has been       #
# peer reviewed under the auspices of the IUCr Commission on Journals.       #
#                                                                            #
# Full details of the Crystallographic Information File format               #
# are given in the paper "The Crystallographic Information File (CIF):       #
# a New Standard Archive File for Crystallography" by S. R. Hall, F. H.      #
# Allen and I. D. Brown [Acta Cryst. (1991), A47, 655-685].                  #
#                                                                            #
# The current version of the core CIF dictionary is obtainable from          #
# ftp://ftp.iucr.org/pub/cif_core.dic.                                       #
#                                                                            #
# Software is freely available for graphical display of the structure(s)     #
# in this CIF. For information consult the CIF software page                 #
# http://www.iucr.org/resources/cif/software.                                #
#                                                                            #
# This file may be used for bona fide research purposes within the           #
# scientific community so long as proper attribution is given to the journal # 
# article from which it was obtained.                                        #
#                                                                            #
##############################################################################
data_global
_audit_creation_method     ?
_journal_date_recd_electronic     2011-07-12
_journal_date_accepted     2011-07-25
_journal_name_full     'Acta Crystallographica, Section E'
_journal_year     2011
_journal_volume     67
_journal_issue      8
_journal_page_first     o2193
_journal_page_last     o2193
_journal_paper_category     QO
_journal_coeditor_code     GK2395
_publ_contact_author
;
Muhammad Nawaz Tahir
University of Sargodha
Department of Physics
Sargodha
Pakistan
;
_publ_contact_author_email     dmntahir_uos@yahoo.com
_publ_contact_author_fax     '0092 48 32 22 121'
_publ_contact_author_phone     '0092 48 92 30 914'
_publ_section_title
;
1,5-Dimethyl-3-oxo-2-phenyl-2,3-dihydro-1<i>H</i>-pyrazol-4-aminium
chloride--thiourea (1/1)
;
loop_
    _publ_author_name
    _publ_author_address
    'Shahzad Murtaza'
;
University of Gujrat
Department of Chemistry
Hafiz Hayat Campus
Gujrat
Pakistan
;
    'Muhammad Hamza'
;
University of Gujrat
Department of Chemistry
Hafiz Hayat Campus
Gujrat
Pakistan
;
    'Tahir, M. Nawaz'
;
University of Sargodha
Department of Physics
Sargodha
Pakistan
;
data_I
_audit_creation_method     SHELXL-97
_chemical_name_systematic
;
1,5-Dimethyl-3-oxo-2-phenyl-2,3-dihydro-1<i>H</i>-pyrazol-4-aminium chloride--
thiourea (1/1)
;
_chemical_name_common     ?
_chemical_formula_moiety     'C11 H14 N3 O +, Cl -, C H4 N2 S'
_chemical_formula_sum     'C12 H18 Cl N5 O S'
_chemical_formula_iupac     'C11 H14 N3 O +, Cl -, C H4 N2 S'
_chemical_formula_weight     315.82
_symmetry_cell_setting     monoclinic
_symmetry_space_group_name_H-M     'P 21/c'
_symmetry_space_group_name_Hall     '-P 2ybc'
loop_
    _symmetry_equiv_pos_site_id
    _symmetry_equiv_pos_as_xyz
    1 x,y,z
    2 -x,1/2+y,1/2-z
    3 -x,-y,-z
    4 x,1/2-y,1/2+z
_cell_length_a     9.9733(11)
_cell_length_b     8.2572(8)
_cell_length_c     18.859(2)
_cell_angle_alpha     90
_cell_angle_beta     90.851(4)
_cell_angle_gamma     90
_cell_volume     1552.9(3)
_cell_formula_units_Z     4
_cell_measurement_reflns_used     2948
_cell_measurement_theta_min     2.04
_cell_measurement_theta_max     28.40
_cell_measurement_temperature     296(2)
_exptl_crystal_description     needle
_exptl_crystal_colour     'light yellow'
_exptl_crystal_size_max     0.30
_exptl_crystal_size_mid     0.15
_exptl_crystal_size_min     0.14
_exptl_crystal_density_diffrn     1.351
_exptl_crystal_density_meas     ?
_exptl_crystal_density_method     'not measured'
_exptl_crystal_F_000     664
_exptl_absorpt_coefficient_mu     0.384
_exptl_absorpt_correction_type     multi-scan
_exptl_absorpt_process_details     '(SADABS; Bruker, 2005)'
_exptl_absorpt_correction_T_min     0.935
_exptl_absorpt_correction_T_max     0.950
_exptl_special_details     ' '
_diffrn_ambient_temperature     296(2)
_diffrn_radiation_type     MoK\a
_diffrn_radiation_wavelength     0.71073
_diffrn_radiation_source     'fine-focus sealed tube'
_diffrn_radiation_monochromator     graphite
_diffrn_measurement_device_type     'Bruker Kappa APEXII CCD'
_diffrn_measurement_method     \w
_diffrn_detector_area_resol_mean     7.50
_diffrn_reflns_number     14413
_diffrn_reflns_av_R_equivalents     0.0320
_diffrn_reflns_av_sigmaI/netI     0.0345
_diffrn_reflns_theta_min     2.04
_diffrn_reflns_theta_max     28.40
_diffrn_reflns_theta_full     28.40
_diffrn_measured_fraction_theta_max     0.994
_diffrn_measured_fraction_theta_full     0.994
_diffrn_reflns_limit_h_min     -13
_diffrn_reflns_limit_h_max     12
_diffrn_reflns_limit_k_min     -10
_diffrn_reflns_limit_k_max     6
_diffrn_reflns_limit_l_min     -24
_diffrn_reflns_limit_l_max     25
_diffrn_standards_number     0
_diffrn_standards_interval_count     .
_diffrn_standards_interval_time     .
_diffrn_standards_decay_%     .
_refine_special_details
;
Refinement of <i>F</i>^2^ against ALL reflections. The weighted <i>R</i>-factor
<i>wR</i> and goodness of fit <i>S</i> are based on <i>F</i>^2^, conventional
<i>R</i>-factors <i>R</i> are based on <i>F</i>, with <i>F</i> set to zero for
negative <i>F</i>^2^. The threshold expression of <i>F</i>^2^ >
\s(<i>F</i>^2^) is used only for calculating <i>R</i>-factors(gt) <i>etc</i>.
and is not relevant to the choice of reflections for refinement.
<i>R</i>-factors based on <i>F</i>^2^ are statistically about twice as large
as those based on <i>F</i>, and <i>R</i>- factors based on ALL data will be
even larger.
;
_reflns_number_total     3876
_reflns_number_gt     2948
_reflns_threshold_expression     I>2\s(I)
_refine_ls_structure_factor_coef     Fsqd
_refine_ls_matrix_type     full
_refine_ls_R_factor_all     0.0559
_refine_ls_R_factor_gt     0.0393
_refine_ls_wR_factor_gt     0.1003
_refine_ls_wR_factor_ref     0.1107
_refine_ls_goodness_of_fit_ref     1.016
_refine_ls_restrained_S_all     1.016
_refine_ls_number_reflns     3876
_refine_ls_number_parameters     192
_refine_ls_number_restraints     0
_refine_ls_hydrogen_treatment     mixed
_refine_ls_weighting_scheme     calc
_refine_ls_weighting_details
         'calc w=1/[\s^2^(Fo^2^)+(0.0519P)^2^+0.4062P] where P=(Fo^2^+2Fc^2^)/3'
_atom_sites_solution_hydrogens     geom
_atom_sites_solution_primary     direct
_atom_sites_solution_secondary     difmap
_refine_ls_shift/su_max     0.000
_refine_ls_shift/su_mean     0.000
_refine_diff_density_max     0.278
_refine_diff_density_min     -0.303
loop_
    _atom_type_symbol
    _atom_type_description
    _atom_type_scat_dispersion_real
    _atom_type_scat_dispersion_imag
    _atom_type_scat_source
    C C 0.0033 0.0016 ' International Tables Vol C Tables 4.2.6.8 and 6.1.1.4'
    H H 0.0000 0.0000 ' International Tables Vol C Tables 4.2.6.8 and 6.1.1.4'
    Cl Cl 0.1484 0.1585 ' International Tables Vol C Tables 4.2.6.8 and 6.1.1.4'
    N N 0.0061 0.0033 ' International Tables Vol C Tables 4.2.6.8 and 6.1.1.4'
    O O 0.0106 0.0060 ' International Tables Vol C Tables 4.2.6.8 and 6.1.1.4'
    S S 0.1246 0.1234 ' International Tables Vol C Tables 4.2.6.8 and 6.1.1.4'
_computing_data_collection     'APEX2 (Bruker, 2009)'
_computing_cell_refinement     'SAINT (Bruker, 2009)'
_computing_data_reduction     'SAINT (Bruker, 2009)'
_computing_structure_solution     'SHELXS97 (Sheldrick, 2008)'
_computing_structure_refinement     'SHELXL97 (Sheldrick, 2008)'
_computing_molecular_graphics
                  'ORTEP-3 for Windows (Farrugia, 1997) and PLATON (Spek, 2009)'
_computing_publication_material
;
WinGX (Farrugia, 1999) and PLATON (Spek, 2009)
;
loop_
    _atom_site_type_symbol
    _atom_site_label
    _atom_site_fract_x
    _atom_site_fract_y
    _atom_site_fract_z
    _atom_site_U_iso_or_equiv
    _atom_site_thermal_displace_type
    _atom_site_calc_flag
    _atom_site_refinement_flags
    _atom_site_occupancy
    _atom_site_disorder_assembly
    _atom_site_disorder_group
    O O1 0.02683(12) 0.52568(13) 0.17891(7) 0.0429(4) Uani . . 1.000 . -16
    N N1 0.15623(14) 0.67708(15) 0.10210(8) 0.0380(4) Uani . . 1.000 . -16
    N N2 0.15254(14) 0.83360(15) 0.07471(8) 0.0395(5) Uani . . 1.000 . -16
    N N3 -0.10897(15) 0.84880(18) 0.20387(9) 0.0369(5) Uani . . 1.000 . -16
    C C1 0.22930(16) 0.55157(19) 0.06724(9) 0.0365(5) Uani . . 1.000 . -16
    C C2 0.2008(2) 0.5159(2) -0.00289(11) 0.0539(7) Uani . . 1.000 . -16
    C C3 0.2738(2) 0.3964(3) -0.03623(12) 0.0631(8) Uani . . 1.000 . -16
    C C4 0.3709(2) 0.3132(2) 0.00038(13) 0.0568(7) Uani . . 1.000 . -16
    C C5 0.3968(2) 0.3477(3) 0.07011(13) 0.0587(7) Uani . . 1.000 . -16
    C C6 0.3260(2) 0.4689(2) 0.10411(11) 0.0488(6) Uani . . 1.000 . -16
    C C7 0.05681(16) 0.65825(18) 0.15067(9) 0.0335(5) Uani . . 1.000 . -16
    C C8 -0.00154(15) 0.81326(18) 0.15630(9) 0.0328(4) Uani . . 1.000 . -16
    C C9 0.05869(16) 0.91713(19) 0.11086(9) 0.0360(5) Uani . . 1.000 . -16
    C C10 0.0318(2) 1.0926(2) 0.09755(12) 0.0506(6) Uani . . 1.000 . -16
    C C11 0.2742(2) 0.9003(2) 0.04478(12) 0.0528(7) Uani . . 1.000 . -16
    S S1 0.70196(5) 0.59619(6) 0.27908(3) 0.0490(2) Uani . . 1.000 . -16
    N N4 0.76836(16) 0.35228(19) 0.19593(9) 0.0531(6) Uani . . 1.000 . -16
    N N5 0.57194(16) 0.3262(2) 0.25376(10) 0.0579(6) Uani . . 1.000 . -16
    C C12 0.67972(17) 0.4139(2) 0.24001(10) 0.0398(5) Uani . . 1.000 . -16
    Cl Cl1 0.64868(5) 0.01267(5) 0.13661(3) 0.0476(2) Uani . . 1.000 . -16
    H H2 0.13349 0.57146 -0.02737 0.0647 Uiso . . 1.000 . -16
    H H3 0.25677 0.37259 -0.08371 0.0758 Uiso . . 1.000 . -16
    H H3A -0.148(2) 0.757(3) 0.2222(10) 0.0554 Uiso . . 1.000 . -16
    H H3B -0.084(2) 0.913(3) 0.2403(12) 0.0554 Uiso . . 1.000 . -16
    H H3C -0.185(2) 0.900(2) 0.1825(11) 0.0554 Uiso . . 1.000 . -16
    H H4 0.41951 0.23278 -0.02225 0.0681 Uiso . . 1.000 . -16
    H H5 0.46218 0.28957 0.09489 0.0704 Uiso . . 1.000 . -16
    H H6 0.34432 0.49342 0.15140 0.0586 Uiso . . 1.000 . -16
    H H10A 0.00647 1.10791 0.04870 0.0759 Uiso . . 1.000 . -16
    H H10B 0.11123 1.15417 0.10810 0.0759 Uiso . . 1.000 . -16
    H H10C -0.03966 1.12835 0.12730 0.0759 Uiso . . 1.000 . -16
    H H11A 0.34012 0.91528 0.08178 0.0791 Uiso . . 1.000 . -16
    H H11B 0.25437 1.00266 0.02288 0.0791 Uiso . . 1.000 . -16
    H H11C 0.30826 0.82695 0.00990 0.0791 Uiso . . 1.000 . -16
    H H4A 0.75487 0.25846 0.17735 0.0637 Uiso . . 1.000 . -16
    H H4B 0.83942 0.40608 0.18589 0.0637 Uiso . . 1.000 . -16
    H H5A 0.56147 0.23283 0.23429 0.0695 Uiso . . 1.000 . -16
    H H5B 0.51243 0.36276 0.28217 0.0695 Uiso . . 1.000 . -16
loop_
    _atom_site_aniso_label
    _atom_site_aniso_U_11
    _atom_site_aniso_U_22
    _atom_site_aniso_U_33
    _atom_site_aniso_U_12
    _atom_site_aniso_U_13
    _atom_site_aniso_U_23
    O1 0.0447(7) 0.0331(6) 0.0512(7) 0.0023(5) 0.0121(6) 0.0107(5)
    N1 0.0424(8) 0.0269(7) 0.0450(8) 0.0047(5) 0.0125(7) 0.0051(6)
    N2 0.0432(8) 0.0291(7) 0.0466(9) 0.0016(6) 0.0112(7) 0.0070(6)
    N3 0.0362(8) 0.0326(7) 0.0421(9) 0.0020(6) 0.0066(6) -0.0039(6)
    C1 0.0348(8) 0.0302(7) 0.0449(10) 0.0017(6) 0.0116(7) 0.0002(7)
    C2 0.0556(12) 0.0522(11) 0.0538(12) 0.0118(9) -0.0051(10) -0.0050(9)
    C3 0.0764(15) 0.0585(13) 0.0547(13) 0.0047(11) 0.0069(11) -0.0174(10)
    C4 0.0596(12) 0.0352(9) 0.0763(15) 0.0044(9) 0.0263(11) -0.0066(9)
    C5 0.0512(12) 0.0495(11) 0.0755(15) 0.0192(9) 0.0085(11) 0.0085(10)
    C6 0.0506(11) 0.0476(10) 0.0483(11) 0.0100(8) 0.0030(9) 0.0026(8)
    C7 0.0335(8) 0.0326(8) 0.0343(8) 0.0014(6) 0.0021(7) 0.0020(6)
    C8 0.0318(8) 0.0305(7) 0.0362(8) 0.0016(6) 0.0025(7) -0.0008(6)
    C9 0.0373(9) 0.0298(8) 0.0410(9) 0.0020(6) 0.0008(7) 0.0006(7)
    C10 0.0546(11) 0.0319(9) 0.0655(13) 0.0052(8) 0.0041(10) 0.0057(8)
    C11 0.0569(12) 0.0411(10) 0.0610(13) -0.0050(8) 0.0257(10) 0.0052(9)
    S1 0.0444(3) 0.0403(3) 0.0627(3) -0.0045(2) 0.0134(2) -0.0056(2)
    N4 0.0495(9) 0.0461(9) 0.0641(11) -0.0048(7) 0.0135(8) -0.0113(8)
    N5 0.0479(9) 0.0522(10) 0.0740(12) -0.0143(8) 0.0133(9) -0.0110(9)
    C12 0.0366(9) 0.0402(9) 0.0426(10) -0.0004(7) -0.0018(7) 0.0038(7)
    Cl1 0.0445(3) 0.0443(3) 0.0542(3) 0.0060(2) 0.0050(2) -0.0028(2)
_geom_special_details
;
Bond distances, angles <i>etc</i>. have been calculated using the rounded
fractional coordinates. All su's are estimated from the variances of the
(full) variance-covariance matrix. The cell e.s.d.'s are taken into account in
the estimation of distances, angles and torsion angles
;
loop_
    _geom_bond_atom_site_label_1
    _geom_bond_atom_site_label_2
    _geom_bond_site_symmetry_1
    _geom_bond_site_symmetry_2
    _geom_bond_distance
    _geom_bond_publ_flag
    S1 C12 . . 1.6891(18) no
    O1 C7 . . 1.2554(19) no
    N1 C1 . . 1.432(2) no
    N1 C7 . . 1.369(2) no
    N1 N2 . . 1.3921(18) no
    N2 C9 . . 1.355(2) no
    N2 C11 . . 1.454(2) no
    N3 C8 . . 1.438(2) no
    N3 H3B . . 0.90(2) no
    N3 H3A . . 0.92(2) no
    N3 H3C . . 0.952(19) no
    N4 C12 . . 1.324(2) no
    N5 C12 . . 1.325(2) no
    N4 H4A . . 0.8600 no
    N4 H4B . . 0.8600 no
    N5 H5B . . 0.8600 no
    N5 H5A . . 0.8600 no
    C1 C2 . . 1.380(3) no
    C1 C6 . . 1.364(3) no
    C2 C3 . . 1.383(3) no
    C3 C4 . . 1.366(3) no
    C4 C5 . . 1.366(3) no
    C5 C6 . . 1.387(3) no
    C7 C8 . . 1.411(2) no
    C8 C9 . . 1.359(2) no
    C9 C10 . . 1.494(2) no
    C2 H2 . . 0.9300 no
    C3 H3 . . 0.9300 no
    C4 H4 . . 0.9300 no
    C5 H5 . . 0.9300 no
    C6 H6 . . 0.9300 no
    C10 H10A . . 0.9600 no
    C10 H10B . . 0.9600 no
    C10 H10C . . 0.9600 no
    C11 H11A . . 0.9600 no
    C11 H11B . . 0.9600 no
    C11 H11C . . 0.9600 no
loop_
    _geom_angle_atom_site_label_1
    _geom_angle_atom_site_label_2
    _geom_angle_atom_site_label_3
    _geom_angle_site_symmetry_1
    _geom_angle_site_symmetry_2
    _geom_angle_site_symmetry_3
    _geom_angle
    _geom_angle_publ_flag
    N2 N1 C1 . . . 120.81(14) no
    N2 N1 C7 . . . 109.78(12) no
    C1 N1 C7 . . . 127.13(13) no
    N1 N2 C9 . . . 107.49(13) no
    N1 N2 C11 . . . 118.56(13) no
    C9 N2 C11 . . . 126.10(13) no
    H3B N3 H3C . . . 105.7(18) no
    C8 N3 H3C . . . 115.0(13) no
    C8 N3 H3A . . . 112.9(14) no
    C8 N3 H3B . . . 113.3(13) no
    H3A N3 H3B . . . 108.2(19) no
    H3A N3 H3C . . . 100.7(17) no
    H4A N4 H4B . . . 120.00 no
    C12 N4 H4A . . . 120.00 no
    C12 N4 H4B . . . 120.00 no
    H5A N5 H5B . . . 120.00 no
    C12 N5 H5A . . . 120.00 no
    C12 N5 H5B . . . 120.00 no
    N1 C1 C6 . . . 119.27(16) no
    C2 C1 C6 . . . 121.05(16) no
    N1 C1 C2 . . . 119.68(15) no
    C1 C2 C3 . . . 119.05(18) no
    C2 C3 C4 . . . 120.2(2) no
    C3 C4 C5 . . . 120.3(2) no
    C4 C5 C6 . . . 120.3(2) no
    C1 C6 C5 . . . 119.10(19) no
    N1 C7 C8 . . . 104.54(13) no
    O1 C7 C8 . . . 131.16(15) no
    O1 C7 N1 . . . 124.22(14) no
    N3 C8 C7 . . . 122.97(14) no
    C7 C8 C9 . . . 109.79(14) no
    N3 C8 C9 . . . 127.24(14) no
    N2 C9 C8 . . . 108.13(14) no
    C8 C9 C10 . . . 129.66(16) no
    N2 C9 C10 . . . 122.19(15) no
    C1 C2 H2 . . . 120.00 no
    C3 C2 H2 . . . 120.00 no
    C2 C3 H3 . . . 120.00 no
    C4 C3 H3 . . . 120.00 no
    C5 C4 H4 . . . 120.00 no
    C3 C4 H4 . . . 120.00 no
    C4 C5 H5 . . . 120.00 no
    C6 C5 H5 . . . 120.00 no
    C5 C6 H6 . . . 120.00 no
    C1 C6 H6 . . . 120.00 no
    H10B C10 H10C . . . 109.00 no
    C9 C10 H10C . . . 109.00 no
    C9 C10 H10A . . . 109.00 no
    C9 C10 H10B . . . 109.00 no
    H10A C10 H10B . . . 110.00 no
    H10A C10 H10C . . . 109.00 no
    N2 C11 H11B . . . 109.00 no
    N2 C11 H11A . . . 109.00 no
    H11A C11 H11C . . . 110.00 no
    N2 C11 H11C . . . 109.00 no
    H11A C11 H11B . . . 110.00 no
    H11B C11 H11C . . . 109.00 no
    N4 C12 N5 . . . 117.65(16) no
    S1 C12 N4 . . . 122.12(13) no
    S1 C12 N5 . . . 120.22(14) no
loop_
    _geom_torsion_atom_site_label_1
    _geom_torsion_atom_site_label_2
    _geom_torsion_atom_site_label_3
    _geom_torsion_atom_site_label_4
    _geom_torsion_site_symmetry_1
    _geom_torsion_site_symmetry_2
    _geom_torsion_site_symmetry_3
    _geom_torsion_site_symmetry_4
    _geom_torsion
    _geom_torsion_publ_flag
    C1 N1 N2 C9 . . . . 169.48(14) no
    C1 N1 N2 C11 . . . . -39.5(2) no
    C7 N1 N2 C9 . . . . 5.48(18) no
    C7 N1 N2 C11 . . . . 156.51(16) no
    N2 N1 C1 C2 . . . . -56.2(2) no
    C7 N1 C1 C2 . . . . 104.8(2) no
    N2 N1 C1 C6 . . . . 123.92(17) no
    C7 N1 C1 C6 . . . . -75.1(2) no
    N2 N1 C7 C8 . . . . -4.53(18) no
    N2 N1 C7 O1 . . . . 172.53(15) no
    C1 N1 C7 O1 . . . . 9.8(3) no
    C1 N1 C7 C8 . . . . -167.26(15) no
    N1 N2 C9 C10 . . . . 177.29(16) no
    N1 N2 C9 C8 . . . . -4.06(18) no
    C11 N2 C9 C8 . . . . -152.29(17) no
    C11 N2 C9 C10 . . . . 29.1(3) no
    N1 C1 C2 C3 . . . . 178.85(17) no
    C6 C1 C2 C3 . . . . -1.3(3) no
    C2 C1 C6 C5 . . . . 0.3(3) no
    N1 C1 C6 C5 . . . . -179.83(17) no
    C1 C2 C3 C4 . . . . 1.2(3) no
    C2 C3 C4 C5 . . . . -0.2(3) no
    C3 C4 C5 C6 . . . . -0.9(3) no
    C4 C5 C6 C1 . . . . 0.8(3) no
    O1 C7 C8 N3 . . . . 5.1(3) no
    O1 C7 C8 C9 . . . . -174.75(18) no
    N1 C7 C8 N3 . . . . -178.19(15) no
    N1 C7 C8 C9 . . . . 2.02(19) no
    N3 C8 C9 C10 . . . . 0.0(3) no
    C7 C8 C9 N2 . . . . 1.30(19) no
    C7 C8 C9 C10 . . . . 179.82(18) no
    N3 C8 C9 N2 . . . . -178.49(16) no
loop_
    _geom_hbond_atom_site_label_D
    _geom_hbond_atom_site_label_H
    _geom_hbond_atom_site_label_A
    _geom_hbond_site_symmetry_A
    _geom_hbond_distance_DH
    _geom_hbond_distance_HA
    _geom_hbond_distance_DA
    _geom_hbond_angle_DHA
    _geom_hbond_publ_flag
    N3 H3A S1 1_455 0.92(2) 2.28(2) 3.1619(17) 159.9(19) yes
    N3 H3B O1 2_555 0.90(2) 1.87(2) 2.764(2) 174(2) yes
    N3 H3C Cl1 1_465 0.952(19) 2.08(2) 3.0316(16) 180(2) yes
    N4 H4A Cl1 . 0.86 2.41 3.2404(17) 163 yes
    N4 H4B O1 1_655 0.86 2.12 2.970(2) 170 yes
    N5 H5A Cl1 . 0.86 2.74 3.4956(19) 148 yes
    N5 H5A S1 2_645 0.86 2.87 3.3768(17) 120 yes
    N5 H5B Cl1 2_655 0.86 2.56 3.4091(18) 171 yes
    C10 H10B S1 2_655 0.96 2.85 3.505(2) 126 yes
_iucr_refine_instructions_details
;
TITL SM02GUJ_0m in P2(1)/c
CELL 0.71073 9.9733 8.2572 18.8590 90.000 90.851 90.000
ZERR 4.00 0.0011 0.0008 0.0025 0.000 0.004 0.000
LATT 1
SYMM -x, y+1/2, -z+1/2
SFAC C  H  N  O  S  Cl
UNIT 48  72  20  4  4  4
L.S. 40
ACTA
BOND $H
HTAB
CONF
LIST 4
FMAP 2
PLAN 10
TEMP 23.000
WGHT    0.051900    0.406200
FVAR       0.25784
CL1   6    0.648675    0.012673    0.136613    11.00000    0.04445    0.04426 =
         0.05424   -0.00277    0.00503    0.00596
S1    5    0.701956    0.596191    0.279084    11.00000    0.04442    0.04030 =
         0.06269   -0.00561    0.01336   -0.00451
C12   1    0.679717    0.413868    0.240006    11.00000    0.03658    0.04021 =
         0.04261    0.00378   -0.00176   -0.00036
N4    3    0.768357    0.352278    0.195935    11.00000    0.04948    0.04605 =
         0.06411   -0.01129    0.01347   -0.00478
AFIX  93
H4A   2    0.754871    0.258464    0.177350    11.00000   -1.20000
H4B   2    0.839423    0.406085    0.185891    11.00000   -1.20000
AFIX   0
N5    3    0.571939    0.326240    0.253760    11.00000    0.04794    0.05223 =
         0.07397   -0.01101    0.01327   -0.01426
AFIX  93
H5A   2    0.561474    0.232826    0.234286    11.00000   -1.20000
H5B   2    0.512429    0.362761    0.282165    11.00000   -1.20000
AFIX   0
O1    4    0.026825    0.525685    0.178915    11.00000    0.04469    0.03309 =
         0.05122    0.01070    0.01211    0.00227
N1    3    0.156228    0.677076    0.102098    11.00000    0.04243    0.02694 =
         0.04501    0.00509    0.01245    0.00474
N2    3    0.152535    0.833598    0.074714    11.00000    0.04323    0.02909 =
         0.04659    0.00699    0.01120    0.00164
N3    3   -0.108975    0.848799    0.203872    11.00000    0.03618    0.03260 =
         0.04214   -0.00386    0.00659    0.00197
H3A   2   -0.148121    0.756567    0.222206    11.00000   -1.50000
H3B   2   -0.084098    0.912891    0.240259    11.00000   -1.50000
H3C   2   -0.185088    0.900204    0.182472    11.00000   -1.50000
C1    1    0.229302    0.551571    0.067245    11.00000    0.03483    0.03021 =
         0.04488    0.00022    0.01157    0.00170
C2    1    0.200802    0.515920   -0.002889    11.00000    0.05563    0.05223 =
         0.05381   -0.00498   -0.00513    0.01180
AFIX  43
H2    2    0.133490    0.571461   -0.027367    11.00000   -1.20000
AFIX   0
C3    1    0.273815    0.396390   -0.036225    11.00000    0.07644    0.05852 =
         0.05469   -0.01742    0.00686    0.00469
AFIX  43
H3    2    0.256770    0.372589   -0.083709    11.00000   -1.20000
AFIX   0
C4    1    0.370860    0.313220    0.000380    11.00000    0.05963    0.03520 =
         0.07627   -0.00659    0.02633    0.00439
AFIX  43
H4    2    0.419513    0.232784   -0.022251    11.00000   -1.20000
AFIX   0
C5    1    0.396783    0.347668    0.070106    11.00000    0.05118    0.04952 =
         0.07547    0.00846    0.00850    0.01918
AFIX  43
H5    2    0.462178    0.289568    0.094889    11.00000   -1.20000
AFIX   0
C6    1    0.326044    0.468872    0.104113    11.00000    0.05061    0.04760 =
         0.04825    0.00257    0.00304    0.01003
AFIX  43
H6    2    0.344324    0.493417    0.151404    11.00000   -1.20000
AFIX   0
C7    1    0.056815    0.658248    0.150667    11.00000    0.03346    0.03256 =
         0.03434    0.00198    0.00211    0.00142
C8    1   -0.001545    0.813257    0.156297    11.00000    0.03178    0.03046 =
         0.03619   -0.00078    0.00245    0.00156
C9    1    0.058692    0.917131    0.110861    11.00000    0.03727    0.02975 =
         0.04104    0.00059    0.00082    0.00195
C10   1    0.031779    1.092564    0.097548    11.00000    0.05462    0.03189 =
         0.06545    0.00565    0.00412    0.00517
AFIX 137
H10A  2    0.006473    1.107913    0.048698    11.00000   -1.50000
H10B  2    0.111233    1.154171    0.108097    11.00000   -1.50000
H10C  2   -0.039664    1.128349    0.127296    11.00000   -1.50000
AFIX   0
C11   1    0.274149    0.900283    0.044775    11.00000    0.05685    0.04105 =
         0.06104    0.00516    0.02567   -0.00496
AFIX 137
H11A  2    0.340124    0.915282    0.081777    11.00000   -1.50000
H11B  2    0.254373    1.002655    0.022876    11.00000   -1.50000
H11C  2    0.308258    0.826946    0.009902    11.00000   -1.50000
HKLF 4
REM  SM02GUJ_0m in P2(1)/c
REM R1 =  0.0393 for   2948 Fo > 4sig(Fo)  and  0.0559 for all   3876 data
REM    192 parameters refined using      0 restraints
END
WGHT      0.0519      0.4062
REM Highest difference peak  0.278,  deepest hole -0.303,  1-sigma level  0.044
Q1    1   0.6766  0.6162  0.2331  11.00000  0.05    0.28
Q2    1   0.0130  0.8743  0.1348  11.00000  0.05    0.26
Q3    1   0.1830  0.6122  0.0852  11.00000  0.05    0.25
Q4    1   0.0182  0.7428  0.1554  11.00000  0.05    0.24
Q5    1  -0.0609  1.1036  0.0819  11.00000  0.05    0.22
Q6    1   0.0453  1.1603  0.1447  11.00000  0.05    0.21
Q7    1   0.0835  1.1361  0.0619  11.00000  0.05    0.21
Q8    1   0.0969  0.6576  0.1205  11.00000  0.05    0.19
Q9    1   0.0372  0.9873  0.0983  11.00000  0.05    0.18
Q10   1   0.6426  0.0388  0.1843  11.00000  0.05    0.18
;
