# Supplementary material for: 1,5-Dimethyl-3-oxo-2-phenyl-2,3-dihydro-1H-pyrazol-4-aminium chloride–thio­urea (1/1)
Source: Acta Crystallogr Sect E Struct Rep Online. 2011 Jul 30;67(Pt 8):o2193. doi: 10.1107/S1600536811029989 (PMC3213624; doi:10.1107/S1600536811029989)
Supplement: Supplementary file 2 [file e-67-o2193-Isup2.hkl]

#
# h,k,l, Fc-squared, Fo-squared, sigma(Fo-squared) and status flag
#
data_I
_shelx_title ' SM02GUJ_0m in P2(1)/c'
_shelx_refln_list_code          4
_shelx_F_calc_maximum      120.70
_exptl_crystal_F_000       664.00
_reflns_d_resolution_high  0.7473
 
loop_
 _symmetry_equiv_pos_as_xyz
 'x, y, z'
 '-x, y+1/2, -z+1/2'
 '-x, -y, -z'
 'x, -y-1/2, z-1/2'
 
_cell_length_a     9.9733
_cell_length_b     8.2572
_cell_length_c    18.8590
_cell_angle_alpha  90.000
_cell_angle_beta   90.851
_cell_angle_gamma  90.000
 
_shelx_F_squared_multiplier     1.000
 
loop_
 _refln_index_h
 _refln_index_k
 _refln_index_l
 _refln_F_squared_calc
 _refln_F_squared_meas
 _refln_F_squared_sigma
 _refln_observed_status
   1   0   0     1761.76     1698.73     39.25 o
   2   0   0     6834.74     6656.29     95.62 o
   4   0   0       14.98       12.01      1.40 o
   5   0   0       11.24        9.76      2.08 o
   6   0   0      988.03      935.81     21.96 o
   7   0   0       73.98       64.85      2.79 o
   8   0   0       34.41       42.39     10.45 o
   9   0   0       12.56        7.13      5.04 o
  10   0   0       34.80       18.18      7.37 o
  11   0   0       23.61       14.89      7.97 o
  12   0   0        6.85       20.31      9.33 o
  13   0   0        4.03        6.02      8.27 o
   1   1   0      609.82      603.24      6.10 o
   2   1   0     3309.67     3388.61     32.82 o
   3   1   0       14.23       17.29      0.99 o
   4   1   0     1457.19     1493.47     15.48 o
   5   1   0      154.91      147.74      2.80 o
   6   1   0      189.87      168.72      3.64 o
   7   1   0      191.29      196.11      4.09 o
   8   1   0        0.04        0.85      1.32 o
   9   1   0       79.61       85.97      5.89 o
  10   1   0       14.91       13.07      3.48 o
  11   1   0      396.43      393.76     19.17 o
  12   1   0       33.51       24.38      6.74 o
  13   1   0        1.97       -1.83      5.26 o
   1   2   0      121.94      125.36      1.60 o
   2   2   0     3124.61     3276.70     30.25 o
   3   2   0     8120.50     8364.85     76.67 o
   4   2   0      259.03      306.14      4.90 o
   5   2   0      221.77      258.66      4.38 o
   6   2   0      740.58      732.87     10.26 o
   7   2   0      808.42      837.32     12.42 o
   8   2   0       61.80       82.81      3.18 o
   9   2   0      105.10      102.14      6.28 o
  10   2   0       46.77       38.25      5.33 o
  11   2   0        0.19       -2.97      2.97 o
  12   2   0       14.17       14.52      4.78 o
  13   2   0       44.05       56.71     12.94 o
   1   3   0        7.17        4.69      0.50 o
   2   3   0      202.45      219.80      2.82 o
   3   3   0      173.57      154.70      2.67 o
   4   3   0      177.55      152.25      3.04 o
   5   3   0        4.11       10.66      1.22 o
   6   3   0     1207.17     1195.23     17.47 o
   7   3   0       10.09       11.61      1.76 o
   8   3   0      400.77      392.67      7.89 o
   9   3   0      241.17      247.19     14.44 o
  10   3   0       10.01        4.43      3.73 o
  11   3   0      145.48      138.19     11.86 o
  12   3   0        0.45        3.56      4.76 o
   0   4   0     2133.03     2417.25     39.22 o
   1   4   0      569.11      599.17      7.86 o
   2   4   0      241.11      222.95      3.49 o
   3   4   0      173.30      185.01      3.15 o
   4   4   0      474.11      418.39      6.03 o
   5   4   0     1086.80     1109.17     14.51 o
   6   4   0      737.70      769.89     13.21 o
   7   4   0     1085.19     1058.76     14.66 o
   8   4   0      152.88      172.56      6.63 o
   9   4   0      247.03      246.60     12.12 o
  10   4   0      152.84      137.38     11.07 o
  11   4   0       81.80       89.63      9.60 o
  12   4   0       20.30       18.23      9.03 o
   1   5   0       17.26       14.01      1.45 o
   2   5   0      165.65      178.44      4.57 o
   3   5   0       78.99       68.38      2.30 o
   4   5   0      165.54      177.70      8.36 o
   5   5   0        6.89        4.95      1.62 o
   6   5   0      203.53      197.59      5.37 o
   7   5   0       92.85       82.55      4.34 o
   8   5   0      163.60      141.49     11.72 o
   9   5   0        5.05        2.84      2.84 o
  10   5   0       16.65       15.16      5.03 o
  11   5   0       39.54       30.67      6.40 o
   0   6   0     1099.66     1161.52     23.31 o
   1   6   0        6.55        7.31      1.52 o
   2   6   0      325.55      322.23      6.95 o
   3   6   0      184.39      178.26      3.69 o
   4   6   0     1423.29     1441.33     19.56 o
   5   6   0     1052.01     1050.51     26.37 o
   6   6   0      159.66      147.64      5.58 o
   7   6   0      224.55      229.27      8.58 o
   8   6   0      285.51      293.92     13.51 o
   9   6   0       79.16       80.55      8.09 o
  10   6   0      133.62      138.77     19.18 o
  11   6   0       29.05       29.18      6.49 o
   1   7   0      932.37      939.52     17.93 o
   2   7   0       25.69       20.91      2.51 o
   3   7   0       15.66       18.63      2.57 o
   4   7   0       13.84        6.57      2.52 o
   5   7   0        8.07        4.68      1.69 o
   6   7   0        3.56        1.32      1.84 o
   7   7   0      193.89      193.27     10.10 o
   8   7   0       71.76       49.81      4.95 o
   9   7   0        0.90       -2.29      3.28 o
  10   7   0       23.11       12.95      4.73 o
   0   8   0        3.83       -1.20      4.21 o
   1   8   0      111.37      100.67      4.09 o
   2   8   0       43.86       46.99      3.46 o
   3   8   0       79.66       84.74      5.66 o
   4   8   0       15.78       21.99      3.74 o
   5   8   0       36.04       44.99      6.39 o
   6   8   0        1.69        1.74      1.68 o
   7   8   0       64.84       66.17      5.16 o
   8   8   0        0.41       -0.16      2.55 o
   9   8   0        5.16        4.96      6.17 o
   1   9   0       97.94       97.22      6.11 o
   2   9   0       75.43       80.13      4.87 o
   3   9   0       44.03       36.24      4.46 o
   4   9   0       62.17       75.45      7.31 o
   5   9   0        5.25        2.48      3.69 o
   6   9   0       41.40       55.89      7.20 o
   7   9   0       26.22       33.49      6.38 o
   0  10   0      146.54      115.82     15.04 o
   1  10   0       35.42       33.35     12.79 o
   2  10   0       24.05       26.27      4.14 o
   3  10   0      330.38      349.68     12.12 o
   4  10   0        3.03        0.08      3.12 o
   5  10   0       16.81       12.25      4.93 o
 -13   1   1       58.72       60.27      9.65 o
 -12   1   1      110.39      149.53     12.92 o
 -11   1   1      271.36      286.97     12.61 o
 -10   1   1      113.85      100.14      7.68 o
  -9   1   1      725.42      758.51     17.80 o
  -8   1   1      621.40      620.58      9.91 o
  -7   1   1       15.15       19.35      2.06 o
  -6   1   1      782.49      768.08     10.92 o
  -5   1   1       87.43       63.83      2.63 o
  -4   1   1      390.19      388.72      5.71 o
  -3   1   1      289.14      275.02      5.19 o
  -2   1   1      723.68      737.43      9.86 o
  -1   1   1      570.00      505.74      5.78 o
   0   1   1       24.14       23.15      0.65 o
   1   1   1      121.21      124.55      1.69 o
   2   1   1     1725.00     1583.52     14.88 o
   3   1   1     9718.92     9787.97    104.84 o
   4   1   1      467.70      489.84      6.13 o
   5   1   1     2771.78     3021.11     34.79 o
   6   1   1     3061.08     2934.05     40.38 o
   7   1   1       28.93       31.79      3.18 o
   8   1   1      326.56      343.80     11.70 o
   9   1   1      509.91      517.68     13.71 o
  10   1   1       40.72       44.50      6.46 o
  11   1   1        0.08        4.96      4.03 o
  12   1   1      113.98      142.59     12.97 o
  13   1   1        2.22        1.70      5.73 o
 -13   2   1        1.88       -2.26      7.37 o
 -12   2   1       58.75       65.93      7.41 o
 -11   2   1       16.80       16.65      4.64 o
 -10   2   1       51.53       43.81      5.72 o
  -9   2   1      268.79      274.63      7.23 o
  -8   2   1       63.50       71.61      3.48 o
  -7   2   1        0.04       -0.57      1.26 o
  -6   2   1      113.88       99.66      2.84 o
  -5   2   1     1032.70     1015.99     12.51 o
  -4   2   1      792.02      758.48     10.01 o
  -3   2   1     1887.79     1881.69     18.96 o
  -2   2   1     5636.19     5825.58     55.76 o
  -1   2   1     1262.88     1303.53     13.50 o
   0   2   1      542.08      433.37      4.34 o
   1   2   1      378.76      375.78      3.84 o
   2   2   1     1171.83     1076.93     10.92 o
   3   2   1     1395.95     1382.76     12.99 o
   4   2   1      183.54      172.57      3.89 o
   5   2   1       92.86       71.14      2.28 o
   6   2   1      412.94      418.41      6.67 o
   7   2   1      245.50      241.59      4.89 o
   8   2   1      321.87      336.27      6.22 o
   9   2   1      303.03      293.73      9.73 o
  10   2   1      107.27      110.56      8.19 o
  11   2   1        6.79        4.47      4.16 o
  12   2   1       94.88      112.48      9.28 o
  13   2   1        2.51        6.32      8.12 o
 -12   3   1       22.90       21.78      6.18 o
 -11   3   1       72.18       71.41      8.84 o
 -10   3   1      378.66      354.58     13.47 o
  -9   3   1      269.11      277.13      8.39 o
  -8   3   1      191.42      202.18      5.35 o
  -7   3   1     1040.15      989.86     14.53 o
  -6   3   1      282.90      283.04      5.33 o
  -5   3   1       42.03       30.33      1.64 o
  -4   3   1     1942.80     1814.47     20.68 o
  -3   3   1     1464.71     1432.16     17.29 o
  -2   3   1     3371.33     3303.48     35.32 o
  -1   3   1    10707.38    11190.33    141.48 o
   0   3   1       73.73       54.52      1.18 o
   1   3   1       15.49       14.38      0.82 o
   2   3   1     4122.43     4272.29     41.08 o
   3   3   1       94.42       84.98      1.91 o
   4   3   1      572.12      598.62      7.80 o
   5   3   1        2.71        1.61      0.90 o
   6   3   1       78.73       87.62      3.52 o
   7   3   1       15.06       12.92      1.55 o
   8   3   1        0.97        1.16      1.36 o
   9   3   1        0.95       -0.01      2.97 o
  10   3   1        7.31        7.70      3.76 o
  11   3   1        2.05        6.22      4.63 o
  12   3   1       16.92       24.02      7.90 o
 -12   4   1        0.51        8.95      5.26 o
 -11   4   1       18.69       14.63      5.24 o
 -10   4   1       35.92       41.55      6.76 o
  -9   4   1       35.89       34.07      3.73 o
  -8   4   1       31.24       25.25      4.29 o
  -7   4   1      487.31      464.27      8.60 o
  -6   4   1      102.35       99.44      4.34 o
  -5   4   1       44.56       65.83      2.76 o
  -4   4   1     1086.53     1138.15     13.72 o
  -3   4   1      343.61      371.95      5.21 o
  -2   4   1       21.83       38.69      1.30 o
  -1   4   1       33.94       30.85      1.52 o
   0   4   1     2929.96     3074.59     32.96 o
   1   4   1        1.01        0.52      0.55 o
   2   4   1       27.14       34.79      1.37 o
   3   4   1      374.23      367.25      4.98 o
   4   4   1        2.17        3.53      0.90 o
   5   4   1       50.57       50.12      2.16 o
   6   4   1       87.33       87.78      3.16 o
   7   4   1      114.95      109.74      3.81 o
   8   4   1      114.18      120.39      5.69 o
   9   4   1      119.78      132.45      8.47 o
  10   4   1      147.62      136.89     15.04 o
  11   4   1      112.71       98.91      9.97 o
  12   4   1       12.09       19.00      6.20 o
 -11   5   1        0.09       -1.33      7.37 o
 -10   5   1        9.72       12.97      4.72 o
  -9   5   1       64.89       75.80      7.66 o
  -8   5   1       29.87       33.26      3.85 o
  -7   5   1      544.27      547.60     11.49 o
  -6   5   1       48.01       49.28      4.19 o
  -5   5   1       72.21       86.28      3.45 o
  -4   5   1     3461.85     3414.36     46.34 o
  -3   5   1       62.88       67.06      2.11 o
  -2   5   1      506.80      463.98      7.98 o
  -1   5   1     5374.25     5521.48     72.26 o
   0   5   1      336.03      359.33      5.88 o
   1   5   1     1599.97     1537.93     19.60 o
   2   5   1      974.11      969.32     13.11 o
   3   5   1       33.77       29.11      1.66 o
   4   5   1     1493.90     1464.21     31.16 o
   5   5   1      130.00      124.65      4.24 o
   6   5   1        1.19        0.76      1.48 o
   7   5   1      362.51      360.99      9.53 o
   8   5   1      146.73      140.47      7.07 o
   9   5   1      117.15       97.21      8.85 o
  10   5   1        9.73       12.96      4.81 o
  11   5   1       47.21       60.55      8.00 o
 -11   6   1        1.82       -4.03      7.45 o
 -10   6   1       50.95       46.34     10.00 o
  -9   6   1       31.49       21.70      4.91 o
  -8   6   1        0.78        0.56      2.47 o
  -7   6   1       25.28       25.14      3.56 o
  -6   6   1        2.05       -1.59      1.85 o
  -5   6   1       36.66       35.97      2.86 o
  -4   6   1       66.60       60.51      2.62 o
  -3   6   1        9.09        7.47      1.84 o
  -2   6   1      136.36      129.33      4.13 o
  -1   6   1       13.96       10.13      1.75 o
   0   6   1       59.88       65.82      2.49 o
   1   6   1       44.15       44.51      2.10 o
   2   6   1      188.77      192.49      4.82 o
   3   6   1      343.45      347.34      6.00 o
   4   6   1      301.46      312.76      5.99 o
   5   6   1      432.49      446.07      9.28 o
   6   6   1        4.22        2.47      1.85 o
   7   6   1      206.08      205.34      8.16 o
   8   6   1      187.82      216.66     10.44 o
   9   6   1        8.16        3.85      3.59 o
  10   6   1       36.95       33.14      6.30 o
  11   6   1        7.41       13.08      5.21 o
 -10   7   1        8.29        4.06      4.01 o
  -9   7   1       31.85       26.33      5.24 o
  -8   7   1       30.75       26.03      4.54 o
  -7   7   1      112.51      125.44      9.19 o
  -6   7   1       34.34       34.02      2.97 o
  -5   7   1       15.27       15.95      1.95 o
  -4   7   1     1420.78     1366.75     30.02 o
  -3   7   1      179.22      173.79      6.12 o
  -2   7   1        3.39        4.04      1.82 o
  -1   7   1      960.93      903.80     17.50 o
   0   7   1        4.34        1.80      1.65 o
   1   7   1       82.80       75.90      3.50 o
   2   7   1      405.11      414.83      9.90 o
   3   7   1      142.08      155.09      5.93 o
   4   7   1      173.90      180.22      4.48 o
   5   7   1      108.44      106.50      4.95 o
   6   7   1       51.19       51.08      4.30 o
   7   7   1        0.99        1.01      2.54 o
   8   7   1       45.01       43.67      4.72 o
   9   7   1       26.68       28.79      5.63 o
  10   7   1       23.55       26.44      5.79 o
  -9   8   1        0.01        1.65      3.52 o
  -8   8   1        0.80        2.99      2.75 o
  -7   8   1       74.47       77.59      9.85 o
  -6   8   1       12.39        9.18      1.74 o
  -5   8   1       20.16       17.03      4.46 o
  -4   8   1        2.95        2.08      3.03 o
  -3   8   1       82.98       78.36      4.79 o
  -2   8   1        0.00        1.32      1.79 o
  -1   8   1       45.43       44.66      3.41 o
   0   8   1       55.94       49.01      4.21 o
   1   8   1       38.30       38.31      2.59 o
   2   8   1      641.25      654.80     15.23 o
   3   8   1        1.43        1.26      1.83 o
   4   8   1       19.08       19.79      5.05 o
   5   8   1      512.93      498.52     16.27 o
   6   8   1       34.95       31.79      3.21 o
   7   8   1      249.97      279.18      9.88 o
   8   8   1        0.28        0.95      2.71 o
   9   8   1        1.33        6.91      4.74 o
  -7   9   1       15.14        2.81      4.13 o
  -6   9   1       57.82       84.86     23.77 o
  -5   9   1       33.10       29.07      5.42 o
  -4   9   1       44.83       45.54      5.99 o
  -3   9   1       14.99       18.20      5.26 o
  -2   9   1        4.09        5.73      2.12 o
  -1   9   1        0.74        2.17      1.73 o
   0   9   1      136.12      128.76     13.91 o
   1   9   1       96.83      114.25     10.05 o
   2   9   1       76.93       80.50      5.93 o
   3   9   1      155.31      155.30      7.88 o
   4   9   1      105.65      112.57      7.44 o
   5   9   1       11.39       11.07      4.11 o
   6   9   1       25.63       18.95      6.69 o
   7   9   1       52.39       59.48      6.96 o
  -5  10   1        0.01        2.32      3.78 o
  -4  10   1        1.11       -1.84      3.30 o
  -3  10   1       28.19       33.27      5.26 o
  -2  10   1        1.68        4.10      2.76 o
  -1  10   1        5.83        2.31      4.89 o
   0  10   1       57.82       58.64      7.92 o
   1  10   1        2.39        5.72      4.25 o
   2  10   1       74.68       71.97      4.54 o
   3  10   1       64.39       71.29      5.85 o
   4  10   1       15.06       16.97      3.79 o
   5  10   1       40.13       55.69      7.12 o
 -13   0   2        1.91       -4.21      7.52 o
 -12   0   2      200.15      228.49     22.86 o
 -11   0   2       77.16       78.82     13.09 o
 -10   0   2      137.48      140.34     15.79 o
  -9   0   2      558.28      575.60     38.73 o
  -8   0   2     4032.10     3999.60     79.87 o
  -7   0   2       53.70       65.50      5.15 o
  -6   0   2       97.59       73.64      4.16 o
  -5   0   2     6517.65     6579.80    124.51 o
  -4   0   2       19.46       17.68      1.87 o
  -3   0   2      300.95      307.87      6.81 o
  -2   0   2     1149.52     1238.54     21.12 o
  -1   0   2     1885.66     1824.81     29.91 o
   0   0   2     1523.62     1568.75     36.16 o
   1   0   2     2056.40     1932.99     31.89 o
   3   0   2     5534.74     6364.49    103.11 o
   4   0   2      741.08      851.00     16.85 o
   5   0   2        1.68        3.50      1.71 o
   6   0   2        4.01       29.97      3.33 o
   7   0   2     1877.63     2015.24     51.96 o
   8   0   2      594.53      557.88     20.68 o
   9   0   2       20.52       19.26      9.03 o
  10   0   2      166.98      146.84     18.28 o
  11   0   2        0.05        1.05      5.87 o
  12   0   2      308.61      354.09     25.72 o
  13   0   2        0.25       -1.50      7.67 o
 -13   1   2       13.53       12.70      6.64 o
 -12   1   2       17.23       20.45      6.48 o
 -11   1   2       16.98       17.96      4.89 o
 -10   1   2        9.34        7.86      3.77 o
  -9   1   2        0.05        2.10      1.62 o
  -8   1   2        9.29        4.19      1.58 o
  -7   1   2       15.61       16.25      1.88 o
  -6   1   2     1631.32     1734.22     25.67 o
  -5   1   2      451.57      516.68      8.94 o
  -4   1   2     1061.40     1118.94     15.44 o
  -3   1   2        8.72       12.91      1.02 o
  -2   1   2     2138.22     2069.01     25.96 o
  -1   1   2     5193.19     5150.73     58.47 o
   0   1   2     2791.61     2672.08     32.55 o
   1   1   2     6090.79     6133.56     98.28 o
   2   1   2     6798.15     6787.69     77.23 o
   3   1   2     2739.53     2751.82     27.15 o
   4   1   2      282.26      282.08      4.36 o
   5   1   2      418.97      407.93      8.11 o
   6   1   2      392.27      361.85      9.37 o
   7   1   2      206.54      212.58      6.42 o
   8   1   2       53.29       51.97      3.90 o
   9   1   2       86.69       86.55      5.85 o
  10   1   2       87.15       90.14      6.47 o
  11   1   2       63.03       74.95      8.34 o
  12   1   2        7.49        8.31      5.70 o
  13   1   2        0.35       -3.15      5.21 o
 -13   2   2        2.90        2.71      7.22 o
 -12   2   2        6.62        3.76      4.27 o
 -11   2   2      110.42      109.59      8.81 o
 -10   2   2      126.93      113.31      8.27 o
  -9   2   2        4.73        3.59      1.88 o
  -8   2   2      139.52      133.00      4.51 o
  -7   2   2       19.46       20.36      1.67 o
  -6   2   2      701.65      695.85      8.99 o
  -5   2   2     4299.10     4394.61     51.19 o
  -4   2   2     1105.29     1206.00     17.54 o
  -3   2   2     4123.63     4243.04     46.27 o
  -2   2   2      372.32      350.07      4.62 o
  -1   2   2       20.60       26.54      0.98 o
   0   2   2        8.03        0.90      0.48 o
   1   2   2      938.30      964.48      9.40 o
   2   2   2     1543.92     1592.33     15.82 o
   3   2   2      274.57      279.01      3.52 o
   4   2   2       49.45       52.29      1.53 o
   5   2   2     1372.00     1376.76     17.17 o
   6   2   2      203.16      237.93      4.42 o
   7   2   2       39.64       36.85      3.05 o
   8   2   2      142.84      143.17      8.29 o
   9   2   2      325.58      314.12     10.23 o
  10   2   2       66.52       70.93      6.76 o
  11   2   2      127.75      143.16     11.58 o
  12   2   2       49.66       50.48      6.91 o
  13   2   2       25.25       16.70      9.78 o
 -12   3   2        0.01       -0.35      4.89 o
 -11   3   2       70.74       80.88      9.82 o
 -10   3   2        0.61        2.88      3.61 o
  -9   3   2       30.83       34.80      3.50 o
  -8   3   2       10.10        6.36      1.73 o
  -7   3   2       24.86       26.62      2.03 o
  -6   3   2       18.14       20.59      1.82 o
  -5   3   2       13.90       20.86      1.42 o
  -4   3   2        0.63        1.40      0.76 o
  -3   3   2       27.23       17.60      1.16 o
  -2   3   2      267.36      243.89      3.57 o
  -1   3   2      403.05      412.44      6.15 o
   0   3   2      156.76      174.36      2.51 o
   1   3   2     2378.67     2438.02     21.92 o
   2   3   2       37.43       32.05      1.23 o
   3   3   2     1323.45     1375.72     14.84 o
   4   3   2      362.44      372.67      5.12 o
   5   3   2       43.07       49.23      2.04 o
   6   3   2     1395.37     1408.47     21.24 o
   7   3   2      168.04      158.36      4.47 o
   8   3   2       50.32       54.43      4.45 o
   9   3   2      243.55      247.27     13.89 o
  10   3   2       90.89       77.70      7.57 o
  11   3   2       42.66       47.18      7.59 o
  12   3   2        9.30        8.06      5.31 o
 -12   4   2       24.55       37.15      7.50 o
 -11   4   2        6.53        1.80      8.35 o
 -10   4   2      323.27      349.65     19.40 o
  -9   4   2        5.87        2.66      4.06 o
  -8   4   2      204.33      183.33      6.90 o
  -7   4   2       79.07       82.29      3.97 o
  -6   4   2      102.25       98.89      3.46 o
  -5   4   2        7.14        7.28      1.56 o
  -4   4   2      203.67      200.29      3.88 o
  -3   4   2      694.41      761.95     10.55 o
  -2   4   2        0.23        1.13      0.58 o
  -1   4   2     1352.86     1373.26     19.25 o
   0   4   2      556.21      545.63      6.79 o
   1   4   2      450.93      411.69      5.12 o
   2   4   2     2697.38     2548.83     26.41 o
   3   4   2      246.72      285.68      4.20 o
   4   4   2      398.67      405.28      5.63 o
   5   4   2     1389.86     1306.29     15.73 o
   6   4   2       85.98      106.57      3.36 o
   7   4   2       64.70       60.72      2.99 o
   8   4   2      166.71      182.63      6.61 o
   9   4   2      185.57      158.41     21.81 o
  10   4   2        7.36        5.58      4.58 o
  11   4   2       91.74       78.61      9.14 o
  12   4   2        4.02        6.11      5.37 o
 -11   5   2        4.14        1.63      4.47 o
 -10   5   2       38.84       47.78      7.12 o
  -9   5   2        3.29        2.68      2.85 o
  -8   5   2       24.38       19.61      3.68 o
  -7   5   2       12.55       13.04      2.45 o
  -6   5   2      906.78      877.19     13.64 o
  -5   5   2        5.75        4.59      1.37 o
  -4   5   2     1260.32     1307.84     19.25 o
  -3   5   2       67.98       78.82      2.49 o
  -2   5   2      328.98      339.09      7.10 o
  -1   5   2      199.93      222.67      6.81 o
   0   5   2      465.13      489.91      7.03 o
   1   5   2       23.41       16.80      1.71 o
   2   5   2      125.32      139.28      3.10 o
   3   5   2      202.94      194.43      4.06 o
   4   5   2       46.74       55.36      2.29 o
   5   5   2      967.96      994.65     13.84 o
   6   5   2       85.98       84.90      3.51 o
   7   5   2      132.82      132.16      8.25 o
   8   5   2        1.21        1.46      2.53 o
   9   5   2       13.16        8.52      4.30 o
  10   5   2       11.61        9.55      6.24 o
  11   5   2       14.52       21.87      8.12 o
 -11   6   2       14.23       17.21      5.52 o
 -10   6   2       40.60       43.30      6.77 o
  -9   6   2      116.34      120.91      7.62 o
  -8   6   2       16.72       13.96      3.29 o
  -7   6   2       63.34       70.12      9.77 o
  -6   6   2       73.38       69.99      4.18 o
  -5   6   2      154.41      158.50      5.32 o
  -4   6   2      944.54      947.81     13.62 o
  -3   6   2       96.67       97.50      4.01 o
  -2   6   2        1.21       -0.38      1.07 o
  -1   6   2      678.62      614.45     12.61 o
   0   6   2       52.67       59.25      3.84 o
   1   6   2        0.38        0.86      1.00 o
   2   6   2     2195.80     2183.77     30.07 o
   3   6   2        4.41        2.01      1.07 o
   4   6   2      139.77      122.69      4.11 o
   5   6   2       92.44      100.41      4.00 o
   6   6   2      455.79      474.84     11.65 o
   7   6   2       24.36       27.61      3.79 o
   8   6   2      473.11      501.84     14.56 o
   9   6   2       21.68       16.85      4.70 o
  10   6   2       53.39       55.13      7.52 o
  11   6   2        0.58        3.19      6.02 o
 -10   7   2        0.14       -3.64      3.64 o
  -9   7   2       61.48       59.92      7.15 o
  -8   7   2       58.93       47.37      4.83 o
  -7   7   2      310.65      308.11     10.38 o
  -6   7   2        0.17       -1.65      1.65 o
  -5   7   2      126.66      120.14      4.11 o
  -4   7   2      639.01      600.30     21.81 o
  -3   7   2       41.03       41.97      3.94 o
  -2   7   2      117.01      111.57      4.92 o
  -1   7   2     1330.92     1266.84     23.35 o
   0   7   2      219.49      211.76      5.92 o
   1   7   2      202.46      203.13      4.24 o
   2   7   2      963.90      977.11     14.71 o
   3   7   2      100.50       95.58      4.08 o
   4   7   2       15.71       13.80      2.04 o
   5   7   2        9.55       12.34      1.97 o
   6   7   2       50.98       47.52      3.28 o
   7   7   2       99.11       99.52      6.41 o
   8   7   2       27.16       29.86      8.78 o
   9   7   2        2.16        0.46      3.57 o
  10   7   2       17.53       18.07      5.33 o
  -9   8   2       35.86       39.82      5.76 o
  -8   8   2        0.11       -2.47      2.47 o
  -7   8   2       21.89       16.28      3.02 o
  -6   8   2       59.91       59.69     11.43 o
  -5   8   2       90.20       83.86      9.25 o
  -4   8   2       15.15       15.45      5.11 o
  -3   8   2       15.95       25.03      4.28 o
  -2   8   2       23.97       25.36      2.89 o
  -1   8   2      304.53      288.07      9.88 o
   0   8   2       35.60       39.52      5.29 o
   1   8   2      275.49      271.75      6.76 o
   2   8   2        5.56        7.87      2.25 o
   3   8   2        3.75        3.56      2.01 o
   4   8   2       38.79       44.23      4.69 o
   5   8   2       52.93       52.38      3.06 o
   6   8   2       10.10        6.39      2.10 o
   7   8   2       25.15       24.21      5.64 o
   8   8   2       58.47       59.97      5.33 o
   9   8   2       31.89       29.49      5.40 o
  -7   9   2       50.51       55.59      9.18 o
  -6   9   2       63.76       69.11      7.79 o
  -5   9   2        9.56       13.23      4.57 o
  -4   9   2      134.65      156.28      9.98 o
  -3   9   2       88.61       97.43      7.88 o
  -2   9   2        6.86        4.60      3.84 o
  -1   9   2      102.88      105.92      4.68 o
   0   9   2       66.89       61.43      7.54 o
   1   9   2        2.31        0.38      3.40 o
   2   9   2       36.36       44.18      3.26 o
   3   9   2        4.48       -0.20      2.70 o
   4   9   2        0.22       -0.86      2.73 o
   5   9   2       53.07       60.17      5.86 o
   6   9   2        0.37       -2.19      3.54 o
   7   9   2        1.60       -0.75      2.45 o
  -5  10   2       60.23       73.29     13.24 o
  -4  10   2        0.54       -3.14      3.14 o
  -3  10   2       70.83       81.33      7.76 o
  -2  10   2      107.17      123.96      7.89 o
  -1  10   2        4.80        3.16      6.32 o
   0  10   2        9.67       17.59      5.48 o
   1  10   2       55.58       58.22     13.99 o
   2  10   2        0.16       -0.96      3.87 o
   3  10   2       10.93        6.35      3.01 o
   4  10   2        8.21       15.50      3.76 o
   5  10   2        4.51        2.99      3.86 o
 -13   1   3       17.69       23.96      7.15 o
 -12   1   3       59.72       77.29      9.96 o
 -11   1   3       64.11       66.87      7.12 o
 -10   1   3       96.33       98.63      7.86 o
  -9   1   3        9.71       10.41      2.66 o
  -8   1   3      129.86      139.71      5.08 o
  -7   1   3       15.62       17.28      2.10 o
  -6   1   3       34.69       36.64      2.81 o
  -5   1   3     1532.60     1527.21     20.93 o
  -4   1   3      709.07      797.23     11.62 o
  -3   1   3        9.01       10.50      1.21 o
  -1   1   3     1528.63     1570.16     19.75 o
   0   1   3     5399.30     5355.51     65.03 o
   2   1   3     3720.11     3597.33     38.89 o
   3   1   3     2145.67     2232.50     23.34 o
   4   1   3     2224.24     2061.84     21.92 o
   5   1   3      429.76      500.51      7.89 o
   6   1   3      387.47      393.68      8.88 o
   7   1   3      678.22      673.31     13.54 o
   8   1   3      220.39      242.68      7.46 o
   9   1   3      212.27      221.04      8.41 o
  10   1   3       30.77       32.76      4.41 o
  11   1   3       99.40       86.78      8.04 o
  12   1   3        4.23        3.91      5.08 o
  13   1   3        3.72       -3.59      5.12 o
 -13   2   3       37.91       40.76     11.28 o
 -12   2   3       20.45       21.49      6.63 o
 -11   2   3       35.13       35.38      5.77 o
 -10   2   3      171.14      169.78     10.16 o
  -9   2   3      306.13      282.50      9.00 o
  -8   2   3      522.26      542.27      8.47 o
  -7   2   3      364.34      370.16      7.21 o
  -6   2   3      393.69      406.62     10.21 o
  -5   2   3     1095.40     1064.84     16.54 o
  -4   2   3      797.44      784.79     13.61 o
  -3   2   3     1466.54     1471.28     19.34 o
  -2   2   3      735.41      690.81      8.85 o
  -1   2   3    11269.62     9611.61   1480.28 o
   0   2   3      243.06      206.13      3.08 o
   1   2   3     3426.66     3397.25     36.40 o
   2   2   3      158.24      151.16      2.76 o
   3   2   3      338.09      366.51      5.42 o
   4   2   3      522.87      530.95      7.11 o
   5   2   3       32.87       15.37      1.42 o
   6   2   3       13.45        2.93      1.43 o
   7   2   3      140.70      141.38      7.40 o
   8   2   3       16.00       17.06      2.69 o
   9   2   3      328.87      313.59     10.26 o
  10   2   3       69.51       63.22      6.48 o
  11   2   3       57.05       44.61      6.23 o
  12   2   3       38.52       42.21      6.34 o
 -12   3   3       34.85       36.55      7.56 o
 -11   3   3       18.67       18.13      4.86 o
 -10   3   3      299.38      318.76     12.73 o
  -9   3   3      111.32      110.48      5.22 o
  -8   3   3      654.97      660.05     11.89 o
  -7   3   3      869.09      885.94     12.64 o
  -6   3   3       18.90       11.79      1.54 o
  -5   3   3      623.72      687.93     12.81 o
  -4   3   3       94.89       97.78      2.65 o
  -3   3   3      645.69      781.73     10.20 o
  -2   3   3     1762.59     1849.76     21.61 o
  -1   3   3       75.32       94.24      2.83 o
   0   3   3      132.56      125.64      1.91 o
   1   3   3     1459.96     1498.76     15.09 o
   2   3   3     2739.72     3040.54     32.88 o
   3   3   3       64.33       89.18      2.00 o
   4   3   3     1476.40     1468.86     16.01 o
   5   3   3      832.30      803.46     10.80 o
   6   3   3        1.61       -1.06      1.06 o
   7   3   3      765.16      776.90     16.97 o
   8   3   3       84.32       82.45      5.42 o
   9   3   3      149.74      146.70     16.11 o
  10   3   3      273.09      279.49     17.59 o
  11   3   3        3.46        0.85      4.35 o
  12   3   3       24.23       28.85      6.92 o
 -12   4   3       29.51       18.62      6.22 o
 -11   4   3       32.64       35.63      7.00 o
 -10   4   3       16.65       13.99      4.97 o
  -9   4   3        2.30        3.06      2.53 o
  -8   4   3      809.40      784.89     15.50 o
  -7   4   3       56.32       50.98      3.69 o
  -6   4   3       83.88       76.58      3.24 o
  -5   4   3     1068.70     1032.79     13.79 o
  -4   4   3       27.49       21.05      1.41 o
  -3   4   3      387.75      365.78      6.74 o
  -2   4   3       20.31       40.88      2.13 o
  -1   4   3      436.17      505.36      9.38 o
   0   4   3      396.84      376.67      5.38 o
   1   4   3      409.04      404.86      5.12 o
   2   4   3       98.23       94.41      2.15 o
   3   4   3      325.44      356.98      5.00 o
   4   4   3       39.82       27.35      1.48 o
   5   4   3       26.69       26.61      1.66 o
   6   4   3      605.10      639.26      9.62 o
   7   4   3      268.05      275.51      7.97 o
   8   4   3        0.66       -1.18      2.48 o
   9   4   3      138.73      121.41      9.85 o
  10   4   3       10.99        5.43      4.39 o
  11   4   3       42.83       51.24     10.30 o
  12   4   3        0.53        2.79      7.07 o
 -11   5   3        0.03        4.22      4.58 o
 -10   5   3       61.14       63.19      7.87 o
  -9   5   3      603.43      588.62     32.22 o
  -8   5   3       93.02       85.05      5.91 o
  -7   5   3      478.82      513.10     10.20 o
  -6   5   3     1120.57     1087.91     17.39 o
  -5   5   3      378.96      387.41      7.66 o
  -4   5   3      743.29      708.04     11.50 o
  -3   5   3      956.30      949.41     14.22 o
  -2   5   3        4.14        5.07      1.77 o
  -1   5   3      260.49      257.83      5.75 o
   0   5   3       37.46       34.86      1.41 o
   1   5   3      605.59      593.32      7.92 o
   2   5   3       23.72       31.27      1.49 o
   3   5   3      253.05      238.81      5.29 o
   4   5   3      180.75      174.46      3.81 o
   5   5   3      265.20      245.11      6.45 o
   6   5   3      154.14      154.58      6.42 o
   7   5   3      172.11      152.16      6.84 o
   8   5   3      321.05      316.41     13.94 o
   9   5   3        8.54       18.52      4.92 o
  10   5   3        1.74       -3.40      3.40 o
  11   5   3      282.40      320.63     16.53 o
 -11   6   3        0.03        6.52      4.56 o
 -10   6   3        0.38       -3.28      3.28 o
  -9   6   3        4.66        6.31      3.10 o
  -8   6   3       28.12       24.84      3.86 o
  -7   6   3       14.58       17.27      2.68 o
  -6   6   3       30.10       30.25      3.11 o
  -5   6   3        1.77        2.92      1.53 o
  -4   6   3       86.45       85.76      2.82 o
  -3   6   3      166.46      172.85      5.84 o
  -2   6   3       60.81       65.30      4.05 o
  -1   6   3     1228.71     1240.29     20.11 o
   0   6   3       89.98       89.58      3.78 o
   1   6   3      127.52      135.16      3.84 o
   2   6   3      435.87      446.15      7.86 o
   3   6   3       67.21       71.58      2.73 o
   4   6   3       12.66       12.52      1.63 o
   5   6   3        0.52        0.87      1.62 o
   6   6   3       19.06       18.51      2.43 o
   7   6   3        0.46        3.30      2.47 o
   8   6   3       89.03       88.62      8.01 o
   9   6   3       23.22       22.89      5.09 o
  10   6   3        6.99        9.70      4.83 o
  11   6   3       10.60       19.22      6.04 o
 -10   7   3        7.74        8.00      4.76 o
  -9   7   3      111.08      104.68      8.90 o
  -8   7   3        3.72        6.49      2.97 o
  -7   7   3       37.82       37.56      7.33 o
  -6   7   3      402.86      417.80      9.93 o
  -5   7   3        2.85        2.83      1.85 o
  -4   7   3      326.68      294.60     12.53 o
  -3   7   3      101.84      107.74      6.19 o
  -2   7   3      144.07      137.82      6.08 o
  -1   7   3      205.91      192.47      6.08 o
   0   7   3        3.03        1.38      1.51 o
   1   7   3      112.99      103.56      2.97 o
   2   7   3        4.26        6.76      1.44 o
   3   7   3      209.90      196.04      4.78 o
   4   7   3      353.79      337.57      7.03 o
   5   7   3        9.98       10.07      1.92 o
   6   7   3       67.90       62.96      4.37 o
   7   7   3       45.68       37.25      4.32 o
   8   7   3       31.94       34.62      5.49 o
   9   7   3        0.43       -0.23      3.21 o
  10   7   3        1.07       -3.91      3.91 o
  -9   8   3       11.79        7.91      5.64 o
  -8   8   3        0.66       -0.40      2.70 o
  -7   8   3       10.81       12.86      3.07 o
  -6   8   3        2.10       -0.63      3.51 o
  -5   8   3        6.17        3.33      3.46 o
  -4   8   3        2.84        3.99      3.38 o
  -3   8   3      312.12      286.04     12.31 o
  -2   8   3       63.91       62.49      4.64 o
  -1   8   3      196.40      193.78     12.90 o
   0   8   3      200.19      177.93      8.96 o
   1   8   3       58.31       57.08      2.61 o
   2   8   3      819.95      854.99     13.33 o
   3   8   3      129.34      128.67      3.70 o
   4   8   3       62.94       60.81      3.19 o
   5   8   3      358.31      392.74     14.63 o
   6   8   3      150.59      136.01     11.79 o
   7   8   3       10.53        6.36      3.10 o
   8   8   3       29.85       28.60      6.99 o
   9   8   3        4.74        5.26      4.66 o
  -7   9   3        0.66        5.13      4.24 o
  -6   9   3        0.82       -0.54      3.87 o
  -5   9   3      145.53      159.72     12.03 o
  -4   9   3       18.73       17.48      4.65 o
  -3   9   3       33.42       26.82      4.76 o
  -2   9   3       83.52       86.64      7.09 o
  -1   9   3        0.14        0.40      2.01 o
   0   9   3       99.16      102.82      4.21 o
   1   9   3       20.12       25.84      8.80 o
   2   9   3        1.50        2.86      1.72 o
   3   9   3       15.39       19.26      4.61 o
   4   9   3      111.19      118.70      7.55 o
   5   9   3       55.26       51.99      5.55 o
   6   9   3       74.83       76.16      6.96 o
   7   9   3       48.16       53.71     11.06 o
  -5  10   3       34.21       39.03      6.23 o
  -4  10   3        2.47        3.57      8.05 o
  -3  10   3        2.42        0.33      3.51 o
  -2  10   3       16.51       13.76      6.92 o
  -1  10   3       54.57       70.02      6.02 o
   0  10   3        0.08       -4.06      4.81 o
   1  10   3       66.90       52.80     10.83 o
   2  10   3       43.44       44.82     10.53 o
   3  10   3        3.08        4.33      2.78 o
   4  10   3        0.00       -0.83      6.69 o
   5  10   3       75.13       90.46     11.28 o
 -13   0   4       58.68       63.03     13.69 o
 -12   0   4      133.93      135.08     17.90 o
 -11   0   4      182.61      185.77     19.55 o
 -10   0   4     1264.86     1308.18     45.14 o
  -9   0   4      176.20      172.27      9.60 o
  -8   0   4     1111.38     1080.26     25.99 o
  -7   0   4      161.58      152.17      8.67 o
  -6   0   4      592.15      692.09     17.19 o
  -5   0   4     3142.84     3363.26     65.71 o
  -4   0   4      182.28      219.78      6.00 o
  -3   0   4      529.63      705.07     13.48 o
  -2   0   4     1691.66     1996.32     33.58 o
  -1   0   4      135.62      126.91      3.56 o
   0   0   4      145.64      193.87      4.36 o
   2   0   4    11301.50    10928.34    175.39 o
   3   0   4     2494.00     2596.12     43.60 o
   4   0   4     4526.71     4392.89     72.69 o
   5   0   4        0.58        2.54      1.72 o
   6   0   4     2065.72     2084.16     56.64 o
   7   0   4     2637.40     2591.95     65.25 o
   8   0   4        5.57       -1.50      2.87 o
   9   0   4      190.66      187.18     11.66 o
  10   0   4      479.33      490.10     19.99 o
  11   0   4       32.99       22.41      8.72 o
  12   0   4       27.82       35.05     11.43 o
  13   0   4        0.45       -3.46      7.22 o
 -13   1   4        0.00       -4.81      5.42 o
 -12   1   4       24.97       28.08      8.65 o
 -11   1   4        6.01        3.11      3.83 o
 -10   1   4      273.33      260.41      9.96 o
  -9   1   4       22.81       16.60      2.66 o
  -8   1   4        0.20       -0.17      1.94 o
  -7   1   4      162.94      161.82      5.80 o
  -6   1   4       10.05       19.82      2.42 o
  -5   1   4     1154.70     1228.53     17.38 o
  -4   1   4     1872.48     1871.62     24.66 o
  -3   1   4      205.94      228.73      4.04 o
  -2   1   4     4211.88     4223.69     52.12 o
  -1   1   4      335.40      361.94      5.41 o
   0   1   4      850.14      826.78     10.95 o
   1   1   4     3461.35     3552.49     40.98 o
   2   1   4    14568.44    14140.83    261.17 o
   3   1   4      597.00      646.66      8.21 o
   4   1   4       99.37       91.66      2.58 o
   5   1   4        1.86        5.39      0.91 o
   6   1   4       20.50       28.60      2.58 o
   7   1   4       17.96       18.74      2.49 o
   8   1   4      139.79      129.10      6.69 o
   9   1   4       62.25       53.14      4.79 o
  10   1   4        8.92       14.67      4.30 o
  11   1   4       11.69       12.88      4.56 o
  12   1   4        7.70       12.48      5.74 o
  13   1   4       57.61       76.17     22.79 o
 -12   2   4        5.38        5.26      4.93 o
 -11   2   4      132.51      132.17      9.64 o
 -10   2   4      280.86      292.15     10.54 o
  -9   2   4      114.99      111.64      6.45 o
  -8   2   4      747.28      737.11     12.31 o
  -7   2   4      555.38      607.49     11.05 o
  -6   2   4        7.60       14.99      2.00 o
  -5   2   4       78.80       54.84      2.82 o
  -4   2   4     2037.18     2113.18     32.66 o
  -3   2   4     3925.20     4109.72     51.13 o
  -2   2   4     2119.44     2178.74     25.74 o
  -1   2   4     2012.51     2100.47     24.62 o
   0   2   4     1669.25     1643.49     20.74 o
   1   2   4     3272.63     3156.76     38.76 o
   2   2   4       91.63      104.95      2.50 o
   3   2   4     1915.29     1886.96     22.44 o
   4   2   4     1229.56     1267.75     15.80 o
   5   2   4        5.39        3.54      0.87 o
   6   2   4      287.11      280.46      6.57 o
   7   2   4      753.35      756.74     14.89 o
   8   2   4       68.14       68.40      4.88 o
   9   2   4       89.45       95.32      6.31 o
  10   2   4      225.03      217.06     10.75 o
  11   2   4       14.53        8.89      4.28 o
  12   2   4        2.03       -4.09      4.09 o
 -12   3   4       15.72       24.21      6.65 o
 -11   3   4        4.91        8.25      4.00 o
 -10   3   4        0.09       -1.17      2.77 o
  -9   3   4      104.61      116.57      5.47 o
  -8   3   4        1.16       -1.39      1.62 o
  -7   3   4      107.47      105.33      5.27 o
  -6   3   4      264.93      231.44      6.36 o
  -5   3   4      172.19      156.09      3.93 o
  -4   3   4     1936.94     2029.23     26.34 o
  -3   3   4      213.40      268.54      4.77 o
  -2   3   4     4348.52     4452.22     54.46 o
  -1   3   4       60.62       66.22      2.02 o
   0   3   4     1569.86     1568.30     17.45 o
   1   3   4     1349.40     1308.79     15.76 o
   2   3   4     2686.54     2951.27     34.16 o
   3   3   4      239.80      214.89      3.89 o
   4   3   4        4.01        0.14      0.67 o
   5   3   4      903.44      869.75     11.85 o
   6   3   4       13.23        8.92      1.59 o
   7   3   4       30.11       29.32      2.73 o
   8   3   4       62.68       51.24      4.40 o
   9   3   4        8.70        9.20      3.70 o
  10   3   4       76.68       72.68      7.06 o
  11   3   4        0.81       -3.46      3.81 o
  12   3   4        1.08       -0.70      4.63 o
 -12   4   4        2.14        6.80      7.22 o
 -11   4   4       45.89       32.16      7.30 o
 -10   4   4       15.72        4.20      4.04 o
  -9   4   4      305.58      294.36      9.10 o
  -8   4   4       72.11       67.90      4.40 o
  -7   4   4       67.79       66.98      3.93 o
  -6   4   4      653.83      649.32     10.44 o
  -5   4   4      242.06      246.12      5.77 o
  -4   4   4      813.31      810.93     12.96 o
  -3   4   4     4468.30     4652.44     57.27 o
  -2   4   4        1.87        1.81      0.73 o
  -1   4   4     1773.06     1790.41     22.73 o
   0   4   4     2168.55     2168.43     25.34 o
   1   4   4     2102.49     2266.64     26.55 o
   2   4   4     3946.44     4061.11     43.81 o
   3   4   4      803.27      823.48      9.81 o
   4   4   4        1.36        1.35      0.91 o
   5   4   4      964.15      941.52     12.98 o
   6   4   4       71.56       69.21      3.21 o
   7   4   4       29.97       24.31      4.80 o
   8   4   4        9.15        3.77      2.94 o
   9   4   4       26.02       31.76      5.84 o
  10   4   4       30.57       37.22      7.75 o
  11   4   4        8.12        5.92      5.08 o
  12   4   4        0.00       -0.52      4.44 o
 -11   5   4        1.55        3.57      4.69 o
 -10   5   4       40.59       42.53     11.81 o
  -9   5   4       11.47        8.36      3.29 o
  -8   5   4        6.39        9.75      3.08 o
  -7   5   4       79.24       73.39      3.92 o
  -6   5   4      149.52      139.90      6.27 o
  -5   5   4        0.09        2.28      1.34 o
  -4   5   4       57.26       62.02      2.75 o
  -3   5   4       49.84       47.68      1.92 o
  -2   5   4      194.14      213.91      6.04 o
  -1   5   4      182.83      223.72      6.65 o
   0   5   4       15.60       15.66      1.05 o
   1   5   4       19.47       18.74      1.10 o
   2   5   4      468.07      484.96      7.04 o
   3   5   4       39.35       39.14      1.91 o
   4   5   4       21.45       16.91      1.60 o
   5   5   4      119.70      120.12      3.55 o
   6   5   4      233.07      253.77      7.64 o
   7   5   4       14.08       16.66      3.03 o
   8   5   4       16.62       12.40      6.47 o
   9   5   4        0.61       -0.21      3.72 o
  10   5   4       25.40       26.34      5.89 o
  11   5   4        8.58       10.98      5.41 o
 -11   6   4        0.01        1.65      8.65 o
 -10   6   4        0.48        4.38      4.00 o
  -9   6   4        3.21        3.14      3.01 o
  -8   6   4        0.87       -2.25      2.25 o
  -7   6   4       78.66       77.20      7.31 o
  -6   6   4     1405.09     1338.32     25.04 o
  -5   6   4       13.50        8.57      1.93 o
  -4   6   4       33.19       34.01      3.63 o
  -3   6   4      990.59      957.87     18.93 o
  -2   6   4      310.95      290.09      7.61 o
  -1   6   4     1259.03     1236.30     22.52 o
   0   6   4     1086.27     1103.73     15.91 o
   1   6   4      271.53      296.36      5.73 o
   2   6   4      776.04      729.86     11.72 o
   3   6   4      535.05      540.09      8.70 o
   4   6   4      123.92      109.97      4.42 o
   5   6   4     1142.90     1154.59     19.63 o
   6   6   4       56.59       69.36      3.92 o
   7   6   4        1.43       -1.45      4.35 o
   8   6   4        2.56        7.61      3.94 o
   9   6   4        2.60       -0.82      3.36 o
  10   6   4       18.04       11.60      5.26 o
 -10   7   4      103.52      108.60     16.25 o
  -9   7   4      220.35      233.49     14.55 o
  -8   7   4        0.11        0.28      2.53 o
  -7   7   4       68.76       83.19      6.49 o
  -6   7   4      171.29      160.06      5.65 o
  -5   7   4        7.35        8.38      1.56 o
  -4   7   4      170.10      161.12      9.57 o
  -3   7   4      163.79      152.75      8.00 o
  -2   7   4       13.39       13.98      2.71 o
  -1   7   4        0.09       -0.78      1.74 o
   0   7   4      265.22      261.23      8.09 o
   1   7   4        0.09       -0.98      0.98 o
   2   7   4       44.80       35.61      2.24 o
   3   7   4     1205.61     1185.78     20.12 o
   4   7   4       99.49      109.37      4.06 o
   5   7   4      449.61      441.70     13.77 o
   6   7   4       89.79       88.19      5.95 o
   7   7   4       59.34       58.63      8.36 o
   8   7   4       34.45       30.91      5.38 o
   9   7   4       82.20       69.74     14.67 o
  10   7   4       36.12       43.23      6.83 o
  -8   8   4       41.29       52.57      5.13 o
  -7   8   4       39.57       48.50      4.27 o
  -6   8   4        0.29       -2.92      2.92 o
  -5   8   4        6.15       10.16      4.04 o
  -4   8   4      219.65      198.71     12.71 o
  -3   8   4       85.46       83.50      7.40 o
  -2   8   4       42.19       37.51      4.91 o
  -1   8   4      187.65      174.16      7.04 o
   0   8   4       11.03       10.59      2.39 o
   1   8   4      371.99      337.77      6.78 o
   2   8   4       46.74       40.25      3.56 o
   3   8   4      199.04      210.47     11.68 o
   4   8   4       90.03       90.10      4.12 o
   5   8   4        1.59        3.55      2.07 o
   6   8   4        0.08       -2.21      2.21 o
   7   8   4      111.76       99.02      7.73 o
   8   8   4        0.70        2.91      3.91 o
  -7   9   4       20.32       24.18      8.42 o
  -6   9   4       19.26       35.84     13.01 o
  -5   9   4       33.60       47.05      6.57 o
  -4   9   4        9.07        3.55      3.76 o
  -3   9   4        0.23        0.73      3.17 o
  -2   9   4        0.15        3.99      3.31 o
  -1   9   4       21.95       17.58      3.75 o
   0   9   4      112.23      115.29      5.45 o
   1   9   4        3.01        3.82      2.07 o
   2   9   4       23.31       23.90      2.69 o
   3   9   4       64.60       74.92      6.67 o
   4   9   4        0.11       -2.96      2.96 o
   5   9   4      113.74      123.10      4.84 o
   6   9   4        1.79        4.41      2.57 o
   7   9   4       23.72       22.00      4.20 o
  -5  10   4       40.12       40.42      7.82 o
  -4  10   4       22.00       26.35      5.46 o
  -3  10   4       33.78       45.13      6.18 o
  -2  10   4       86.07       90.20      7.82 o
  -1  10   4      147.80      163.63      9.09 o
   0  10   4        6.14       10.51      4.44 o
   1  10   4       28.71       22.71      8.12 o
   2  10   4       65.73       74.16     12.79 o
   3  10   4       15.84       15.63      3.59 o
   4  10   4        0.54       -0.13      3.19 o
   5  10   4       40.65       52.56      8.50 o
 -13   1   5        4.45        2.89      9.93 o
 -12   1   5       59.82       65.03     19.78 o
 -11   1   5       25.04       31.13      5.92 o
 -10   1   5      223.54      229.67     11.93 o
  -9   1   5       30.64       35.80      3.36 o
  -8   1   5       12.05       12.10      2.48 o
  -7   1   5     2707.60     2709.62     42.96 o
  -6   1   5      237.30      265.02      6.93 o
  -5   1   5     3957.67     4027.84     55.23 o
  -4   1   5     2702.30     2628.79     33.89 o
  -3   1   5      128.06      170.66      3.47 o
  -2   1   5    10282.58    10414.30    118.31 o
  -1   1   5     2846.19     2670.69     31.25 o
   0   1   5      932.98     1038.52     12.85 o
   2   1   5      550.36      545.49      8.30 o
   3   1   5      176.87      186.00      3.69 o
   4   1   5     3734.06     4016.46     43.73 o
   5   1   5      287.66      254.54      4.35 o
   6   1   5        3.90        0.40      1.46 o
   7   1   5        0.08       -1.50      1.50 o
   8   1   5       35.48       30.43      3.59 o
   9   1   5       32.23       29.57      3.95 o
  10   1   5      191.72      171.21     12.65 o
  11   1   5        1.40        2.12      3.85 o
  12   1   5       43.88       44.10      8.03 o
 -12   2   5        0.99        0.59      4.73 o
 -11   2   5       14.77       17.25      4.30 o
 -10   2   5       46.84       39.53      4.26 o
  -9   2   5      285.75      282.70      8.71 o
  -8   2   5       26.70       22.28      3.27 o
  -7   2   5        5.48        3.95      1.82 o
  -6   2   5      449.89      420.09     12.87 o
  -5   2   5      152.74      154.84      5.36 o
  -4   2   5       47.48       60.36      2.98 o
  -3   2   5      308.77      251.44      6.93 o
  -2   2   5      797.70      881.96     11.32 o
  -1   2   5     2045.88     1848.04     21.98 o
   0   2   5      738.15      689.31      8.93 o
   1   2   5     4909.80     4975.23     61.10 o
   2   2   5      499.45      503.54      6.66 o
   3   2   5       32.19       44.31      1.77 o
   4   2   5     3581.99     3700.58     42.91 o
   5   2   5        6.29       10.26      1.14 o
   6   2   5      108.22      122.40      4.59 o
   7   2   5       78.07       73.98      4.32 o
   8   2   5        8.88        5.26      2.45 o
   9   2   5       80.71       80.44      5.80 o
  10   2   5      171.59      175.28     10.56 o
  11   2   5       75.34       73.82      7.52 o
  12   2   5       42.06       40.66      7.97 o
 -12   3   5       98.09      105.08     11.20 o
 -11   3   5       14.02       12.54      4.41 o
 -10   3   5       30.86       18.93      3.97 o
  -9   3   5      146.70      143.48      5.64 o
  -8   3   5      224.79      206.27      6.48 o
  -7   3   5       60.84       56.20      4.07 o
  -6   3   5      124.87      127.48      5.00 o
  -5   3   5      801.40      767.82     13.03 o
  -4   3   5      890.91     1008.42     14.26 o
  -3   3   5       60.15       67.63      2.34 o
  -2   3   5     3116.82     3374.57     41.84 o
  -1   3   5      160.12      249.60      4.27 o
   0   3   5     1180.13     1215.71     17.10 o
   1   3   5      356.15      378.63      5.95 o
   2   3   5      343.30      320.44      5.82 o
   3   3   5      143.42      115.16      2.96 o
   4   3   5        3.36       10.25      1.20 o
   5   3   5      801.30      808.30     10.65 o
   6   3   5      876.81      868.94     11.53 o
   7   3   5        7.61        9.79      2.06 o
   8   3   5      227.19      217.62      9.40 o
   9   3   5      158.37      150.83      9.22 o
  10   3   5       15.33       15.03      4.28 o
  11   3   5       28.09       24.57      6.16 o
  12   3   5       40.54       46.90      8.13 o
 -12   4   5       12.97        9.87      5.53 o
 -11   4   5       49.73       59.03      8.16 o
 -10   4   5       16.69       13.21      4.73 o
  -9   4   5       29.01       26.86      3.31 o
  -8   4   5      281.67      291.16     12.26 o
  -7   4   5      177.59      172.77      5.24 o
  -6   4   5      264.24      254.87      6.07 o
  -5   4   5       64.20       63.31      2.81 o
  -4   4   5      735.11      800.33     11.78 o
  -3   4   5      518.38      577.69      8.73 o
  -2   4   5      139.04      121.39      3.86 o
  -1   4   5     1022.46     1003.04     13.38 o
   0   4   5      433.77      512.58      7.08 o
   1   4   5      407.75      417.69      6.14 o
   2   4   5      826.31      838.96     11.05 o
   3   4   5      307.16      277.62      4.89 o
   4   4   5      298.75      303.65      5.12 o
   5   4   5      161.05      158.50      3.89 o
   6   4   5      463.19      469.08      8.29 o
   7   4   5      391.73      372.20     12.11 o
   8   4   5        7.22        8.51      3.89 o
   9   4   5      260.91      243.74     12.99 o
  10   4   5       21.85        6.96      4.30 o
  11   4   5       44.88       38.08      7.19 o
  12   4   5       36.86       38.70      7.67 o
 -11   5   5      191.86      209.58     14.75 o
 -10   5   5       16.69       16.48      5.06 o
  -9   5   5      198.89      215.30      9.40 o
  -8   5   5      133.61      131.77      7.51 o
  -7   5   5        0.05       -1.74      1.74 o
  -6   5   5      449.85      428.80      8.59 o
  -5   5   5       56.97       53.40      2.65 o
  -4   5   5       84.27       81.36      3.45 o
  -3   5   5      269.09      294.24      6.23 o
  -2   5   5      476.48      503.94      8.32 o
  -1   5   5      196.39      211.14      4.24 o
   0   5   5      308.89      268.26      5.10 o
   1   5   5      506.25      525.14      7.87 o
   2   5   5      454.94      454.12      6.80 o
   3   5   5     2037.54     2098.45     25.56 o
   4   5   5      138.52      135.93      3.71 o
   5   5   5      294.84      292.59      9.60 o
   6   5   5      877.22      908.64     18.85 o
   7   5   5        2.34       -0.13      2.12 o
   8   5   5      111.34      114.53     11.81 o
   9   5   5      165.70      159.36     11.63 o
  10   5   5       60.20       54.59      7.50 o
  11   5   5       21.58       20.13      7.30 o
 -10   6   5        0.21       -2.92      2.92 o
  -9   6   5       10.74        8.32      4.12 o
  -8   6   5       14.99       15.29      5.54 o
  -7   6   5       63.07       64.81      5.20 o
  -6   6   5      203.84      201.41      7.71 o
  -5   6   5       24.62       24.27      2.45 o
  -4   6   5        1.45        1.11      1.17 o
  -3   6   5      183.01      198.59      8.36 o
  -2   6   5       57.16       52.82      4.76 o
  -1   6   5      256.13      250.06      6.80 o
   0   6   5       73.14       67.18      2.38 o
   1   6   5        0.93        3.52      1.08 o
   2   6   5       16.16       13.24      1.78 o
   3   6   5       46.21       52.72      3.21 o
   4   6   5      182.86      183.91      5.97 o
   5   6   5       50.85       46.37      5.55 o
   6   6   5        0.19       -1.02      2.12 o
   7   6   5       77.96       75.48      5.75 o
   8   6   5        4.77        4.50      3.64 o
   9   6   5       14.20       13.37      4.73 o
  10   6   5       10.91        4.46      6.92 o
 -10   7   5        0.01        1.68      4.14 o
  -9   7   5       70.45       67.57      6.05 o
  -8   7   5       60.86       65.51      5.64 o
  -7   7   5        6.02        4.65      2.55 o
  -6   7   5       71.63       77.41      4.07 o
  -5   7   5       61.60       60.64      3.03 o
  -4   7   5       38.74       32.96      4.99 o
  -3   7   5       88.14       87.41      7.37 o
  -2   7   5      272.16      276.58      9.26 o
  -1   7   5      161.65      164.64      8.35 o
   0   7   5       62.89       59.30      4.27 o
   1   7   5        1.14        0.50      1.16 o
   2   7   5      306.49      291.13      6.62 o
   3   7   5      110.99      113.70      4.33 o
   4   7   5      108.14      109.56      4.88 o
   5   7   5        0.24        2.39      2.01 o
   6   7   5      283.48      283.07     13.68 o
   7   7   5       14.96       15.49      6.24 o
   8   7   5       48.70       51.87      6.46 o
   9   7   5       71.01       78.69      8.35 o
  -8   8   5       82.42       83.66      6.23 o
  -7   8   5        0.65        0.61      2.13 o
  -6   8   5      185.35      185.44     12.41 o
  -5   8   5       16.64       20.03      4.77 o
  -4   8   5       72.58       69.11      7.17 o
  -3   8   5      339.19      309.54     13.21 o
  -2   8   5       67.77       60.76      6.20 o
  -1   8   5       13.85       11.15      3.40 o
   0   8   5      494.28      534.88     13.96 o
   1   8   5        2.23        0.15      1.17 o
   2   8   5        4.83        5.88      1.76 o
   3   8   5        6.04        3.72      1.63 o
   4   8   5        0.05        0.40      2.32 o
   5   8   5        0.18        3.35      2.59 o
   6   8   5       38.07       42.81      4.48 o
   7   8   5        7.19        5.88      3.10 o
   8   8   5        0.26       -1.36      3.43 o
  -7   9   5        1.33       -0.69      4.00 o
  -6   9   5        0.27        3.13      4.03 o
  -5   9   5       52.58       49.73      6.86 o
  -4   9   5      117.63      129.06     12.48 o
  -3   9   5       27.62       42.14      5.92 o
  -2   9   5      218.67      214.38     11.30 o
  -1   9   5       69.39       60.21      7.60 o
   0   9   5       15.32       19.25      3.83 o
   1   9   5      232.06      251.69     15.22 o
   2   9   5       84.00       82.27      4.56 o
   3   9   5       78.12       71.65      3.71 o
   4   9   5       18.48       23.09      3.19 o
   5   9   5        0.06        0.29      3.15 o
   6   9   5        2.87       -0.77      2.70 o
   7   9   5       19.79       15.61      4.17 o
  -5  10   5        4.23        0.00      5.26 o
  -4  10   5        0.72        3.23      3.94 o
  -3  10   5       92.78       83.18     14.14 o
  -2  10   5        0.12        2.05      4.51 o
  -1  10   5       25.32       24.17      4.55 o
   0  10   5        9.59       11.78      3.58 o
   1  10   5        5.44        4.55      2.37 o
   2  10   5       18.35       22.56      8.87 o
   3  10   5       32.58       39.58     17.60 o
   4  10   5       15.58       13.75      5.34 o
 -13   0   6      151.76      186.07     22.11 o
 -12   0   6       18.26       17.15      9.03 o
 -11   0   6      416.96      474.22     20.63 o
 -10   0   6       53.81       55.39      6.35 o
  -9   0   6       88.65       79.67      8.29 o
  -8   0   6      681.10      594.07     27.45 o
  -7   0   6      465.26      462.65     19.72 o
  -6   0   6        6.97        6.52      2.27 o
  -5   0   6       65.81       78.30      6.26 o
  -4   0   6     1791.75     1912.18     38.85 o
  -3   0   6       18.96       33.21      2.42 o
  -2   0   6     4583.97     4349.94     71.37 o
  -1   0   6     3364.88     3548.49     58.40 o
   0   0   6      979.15      962.51     21.78 o
   1   0   6      228.86      219.47      6.90 o
   2   0   6    13826.25    13820.81    221.70 o
   3   0   6     2420.08     2571.01     43.68 o
   4   0   6        9.47        2.93      1.65 o
   5   0   6     2411.04     2500.29     50.40 o
   6   0   6       38.84       41.44      5.00 o
   7   0   6     1146.46     1075.12     31.27 o
   8   0   6      260.38      308.49     13.72 o
   9   0   6       15.25       21.44      5.11 o
  10   0   6        3.58        0.56      4.19 o
  11   0   6       87.48       99.58     14.89 o
  12   0   6       51.74       42.87     10.98 o
 -12   1   6        6.94        0.39      5.23 o
 -11   1   6        5.10        8.05      3.41 o
 -10   1   6        9.15        6.97      3.05 o
  -9   1   6      133.91      117.53     10.40 o
  -8   1   6      165.28      169.87      7.35 o
  -7   1   6        6.96        9.53      2.51 o
  -6   1   6      196.88      198.05      5.94 o
  -5   1   6      832.79      969.23     15.59 o
  -4   1   6     1802.75     1880.09     25.07 o
  -3   1   6       12.92       31.29      1.78 o
  -2   1   6      131.99      143.30      3.03 o
  -1   1   6      236.44      214.42      3.73 o
   0   1   6      172.92      191.99      3.45 o
   1   1   6      251.64      295.30      4.72 o
   2   1   6       36.15       19.45      1.39 o
   3   1   6      796.20      751.21     10.39 o
   4   1   6      252.47      272.98      5.95 o
   5   1   6      198.09      198.03      4.56 o
   6   1   6       14.56       14.83      2.19 o
   7   1   6        1.46        0.31      1.67 o
   8   1   6       67.24       69.98      5.15 o
   9   1   6        9.00        9.33      2.95 o
  10   1   6        6.58        3.89      3.51 o
  11   1   6       87.91      103.25      8.79 o
  12   1   6        0.00       -4.58      4.58 o
 -12   2   6       43.45       49.60      8.51 o
 -11   2   6        2.34        0.49      3.07 o
 -10   2   6       48.67       59.85      4.94 o
  -9   2   6       72.60       73.54      5.69 o
  -8   2   6       65.50       59.45      4.77 o
  -7   2   6       15.44       12.74      2.28 o
  -6   2   6      299.46      263.50      7.02 o
  -5   2   6       12.67       21.84      2.09 o
  -4   2   6       15.13       38.59      2.55 o
  -3   2   6      596.06      773.09     13.40 o
  -2   2   6      137.34      116.83      2.91 o
  -1   2   6     2175.27     2166.67     27.63 o
   0   2   6      294.12      274.64      4.73 o
   1   2   6     2206.06     2189.13     30.17 o
   2   2   6      654.50      556.76      9.15 o
   3   2   6      526.04      525.98      8.20 o
   4   2   6      970.27      932.95     12.33 o
   5   2   6      924.49      910.52     12.28 o
   6   2   6        2.50        3.91      1.19 o
   7   2   6        1.76        0.12      1.69 o
   8   2   6       95.68       90.37      5.72 o
   9   2   6      148.20      136.72     10.71 o
  10   2   6       23.61       27.26      4.97 o
  11   2   6       26.22       29.13      5.62 o
  12   2   6       35.04       33.59      7.35 o
 -12   3   6        6.42        7.44      5.60 o
 -11   3   6        0.04       -1.32      3.47 o
 -10   3   6       96.02       92.79      5.12 o
  -9   3   6       62.98       64.06      4.34 o
  -8   3   6       41.21       48.23      5.24 o
  -7   3   6      248.67      226.47      6.74 o
  -6   3   6        0.99       -1.24      1.24 o
  -5   3   6      217.70      217.76      5.40 o
  -4   3   6       62.56       39.13      2.31 o
  -3   3   6      194.85      160.51      4.19 o
  -2   3   6      164.64      169.38      4.64 o
  -1   3   6       53.17       51.29      2.04 o
   0   3   6        1.17        0.62      0.79 o
   1   3   6      328.32      322.92      5.84 o
   2   3   6        5.18       14.15      1.19 o
   3   3   6       12.15       10.42      1.15 o
   4   3   6       71.85       99.21      2.97 o
   5   3   6      247.12      231.72      4.68 o
   6   3   6        5.19       10.54      1.77 o
   7   3   6        1.08        3.91      1.55 o
   8   3   6      557.99      570.98     21.62 o
   9   3   6       49.06       47.86      5.62 o
  10   3   6       33.76       34.71      6.59 o
  11   3   6       78.67       75.34      9.18 o
  12   3   6       44.21       58.51      8.83 o
 -12   4   6       19.55       29.60      7.13 o
 -11   4   6       57.27       50.87      7.88 o
 -10   4   6       14.00        7.76      4.51 o
  -9   4   6      282.92      302.33      8.07 o
  -8   4   6      516.98      480.46     13.42 o
  -7   4   6        4.08        1.94      1.78 o
  -6   4   6     1820.33     1819.86     28.65 o
  -5   4   6        7.25        5.68      1.37 o
  -4   4   6        0.78       -0.67      1.05 o
  -3   4   6     1830.20     1755.21     28.44 o
  -2   4   6       68.01       92.30      3.97 o
  -1   4   6      212.35      250.61      4.78 o
   0   4   6     2457.51     2553.93     32.15 o
   1   4   6      281.11      281.52      5.04 o
   2   4   6       67.17       74.51      2.61 o
   3   4   6        7.08        8.44      1.18 o
   4   4   6      124.26      141.62      4.04 o
   5   4   6      132.81      119.24      3.97 o
   6   4   6       85.66       89.29      4.09 o
   7   4   6       61.71       53.54      4.04 o
   8   4   6      129.05      130.14     10.53 o
   9   4   6      249.07      254.74     13.43 o
  10   4   6        1.79       -0.17      3.94 o
  11   4   6       47.42       60.09      8.51 o
 -11   5   6       11.99       18.91      5.78 o
 -10   5   6       60.97       63.91      7.97 o
  -9   5   6        1.25       -0.54      2.61 o
  -8   5   6       24.34       28.14      3.97 o
  -7   5   6      330.83      302.30      8.79 o
  -6   5   6      206.21      181.24      6.05 o
  -5   5   6      842.25      809.53     13.66 o
  -4   5   6      122.34      109.78      5.14 o
  -3   5   6       16.42       13.60      1.55 o
  -2   5   6      129.23      149.98      6.18 o
  -1   5   6      182.85      182.50      4.08 o
   0   5   6      305.89      345.93      6.39 o
   1   5   6        7.32       14.20      1.30 o
   2   5   6        4.74        6.99      1.19 o
   3   5   6      370.80      390.47      7.46 o
   4   5   6        0.66       -1.01      1.05 o
   5   5   6        0.16       -1.22      1.22 o
   6   5   6        0.19       -1.82      2.24 o
   7   5   6        0.14       -0.45      2.26 o
   8   5   6       27.74       31.60      5.63 o
   9   5   6       47.09       52.46      7.05 o
  10   5   6       18.84       17.19      5.48 o
  11   5   6       10.87        6.75      6.47 o
 -10   6   6        6.26        9.02      4.61 o
  -9   6   6      198.45      200.07      9.23 o
  -8   6   6       90.83       86.35      6.28 o
  -7   6   6       61.12       51.69      4.75 o
  -6   6   6      739.00      736.82     15.64 o
  -5   6   6      188.21      193.44      7.75 o
  -4   6   6      174.94      158.67      4.24 o
  -3   6   6     3034.95     3056.10     42.00 o
  -2   6   6      149.33      166.39      5.84 o
  -1   6   6        0.55        1.81      0.99 o
   0   6   6      855.37      835.39     12.92 o
   1   6   6      321.77      320.55      5.69 o
   2   6   6      177.47      197.01      4.32 o
   3   6   6      253.02      247.78      5.17 o
   4   6   6      213.41      215.67      6.04 o
   5   6   6       41.60       40.69      3.55 o
   6   6   6      171.51      177.16      8.09 o
   7   6   6      179.61      176.78      7.87 o
   8   6   6        9.64        7.68      3.96 o
   9   6   6       29.87       26.43      5.80 o
  10   6   6        8.97       12.54      5.16 o
  -9   7   6       35.30       38.06      6.28 o
  -8   7   6        0.18       -1.07      2.62 o
  -7   7   6       28.03       20.73      3.94 o
  -6   7   6        0.09       -0.85      2.04 o
  -5   7   6      218.68      202.54      5.77 o
  -4   7   6      275.35      243.04     11.54 o
  -3   7   6      225.26      212.79     14.21 o
  -2   7   6       25.72       25.50      3.92 o
  -1   7   6        0.21       -0.21      2.03 o
   0   7   6      258.34      264.45      6.44 o
   1   7   6      258.42      253.95      5.98 o
   2   7   6      109.90      109.32      4.96 o
   3   7   6      250.51      261.02      6.64 o
   4   7   6       20.17       14.49      2.45 o
   5   7   6       63.24       68.90      5.27 o
   6   7   6      214.19      228.91      9.00 o
   7   7   6        0.73       -0.94      2.54 o
   8   7   6      140.40      160.11     11.24 o
   9   7   6       21.84       18.57      5.31 o
  -8   8   6        8.72       11.92      4.44 o
  -7   8   6        9.26        4.67      2.66 o
  -6   8   6        9.12       13.32      4.68 o
  -5   8   6       65.32       66.57      7.48 o
  -4   8   6       14.55       11.59      4.09 o
  -3   8   6        1.27       -0.79      2.93 o
  -2   8   6      230.56      206.02     10.37 o
  -1   8   6       48.01       42.12      5.27 o
   0   8   6      138.41      126.40      6.23 o
   1   8   6       25.41       27.14      2.02 o
   2   8   6        0.24       -1.35      1.35 o
   3   8   6      116.41      111.58      4.90 o
   4   8   6       76.41       78.38      5.44 o
   5   8   6       81.05       87.67      5.97 o
   6   8   6        5.74       -2.40      3.51 o
   7   8   6       51.95       66.07      5.91 o
   8   8   6        0.07        5.99      6.17 o
  -7   9   6        7.60       23.59      7.37 o
  -6   9   6        0.41        3.68      4.00 o
  -5   9   6       25.10       27.87      5.63 o
  -4   9   6       47.45       38.23      6.23 o
  -3   9   6       30.15       24.48      5.10 o
  -2   9   6        1.37        3.58      3.25 o
  -1   9   6       63.86       62.04      6.39 o
   0   9   6      270.86      251.71     12.33 o
   1   9   6       76.40       70.05      6.38 o
   2   9   6       41.07       39.44      2.86 o
   3   9   6      236.74      255.76      8.57 o
   4   9   6        8.31        9.51      2.81 o
   5   9   6       81.95       82.31      5.76 o
   6   9   6      167.08      178.22      8.21 o
  -4  10   6       16.77       19.43      5.42 o
  -3  10   6       16.82       21.15     12.03 o
  -2  10   6       41.92       45.41      6.15 o
  -1  10   6       47.60       48.45      6.09 o
   0  10   6        1.86       -0.11      5.42 o
   1  10   6      162.21      181.67     10.15 o
   2  10   6       21.39       26.48      3.84 o
   3  10   6        2.43        5.82      2.15 o
   4  10   6       96.44      113.95      8.90 o
 -12   1   7      145.85      138.91     10.61 o
 -11   1   7       25.48       13.76      3.90 o
 -10   1   7      703.96      698.64     17.93 o
  -9   1   7      497.84      496.54     15.72 o
  -8   1   7       72.32       62.30      4.78 o
  -7   1   7     2242.68     2247.73     36.63 o
  -6   1   7        5.35        4.67      1.71 o
  -5   1   7       28.02       31.30      2.56 o
  -4   1   7     1064.69     1031.67     20.37 o
  -3   1   7      220.09      230.53      4.71 o
  -2   1   7      302.31      299.23      5.41 o
  -1   1   7      208.35      235.59      4.19 o
   0   1   7        2.28        2.84      0.82 o
   1   1   7     2381.12     2405.43     28.73 o
   2   1   7      368.99      355.96      5.78 o
   3   1   7     3210.75     3227.87     44.40 o
   4   1   7        0.43        0.07      1.19 o
   5   1   7     2077.53     2177.98     26.43 o
   6   1   7      256.33      286.54      5.27 o
   7   1   7      181.61      176.01      8.40 o
   8   1   7      664.62      689.90     19.43 o
   9   1   7      108.72      116.96      7.07 o
  10   1   7       85.40       98.95      8.75 o
  11   1   7       49.02       45.89      6.32 o
  12   1   7       29.93       34.08      9.25 o
 -12   2   7        3.37        4.91      4.39 o
 -11   2   7       39.35       48.26      4.81 o
 -10   2   7        1.88       -2.08      2.56 o
  -9   2   7       35.97       37.87      5.17 o
  -8   2   7      409.85      358.60     10.75 o
  -7   2   7       28.62       31.57      3.09 o
  -6   2   7      470.39      508.32     14.24 o
  -5   2   7        3.18        6.05      1.67 o
  -4   2   7      897.93      860.80     13.92 o
  -3   2   7      119.96      137.15      4.34 o
  -2   2   7       30.63       38.15      2.29 o
  -1   2   7      572.46      549.32      9.90 o
   0   2   7      110.92      108.73      3.06 o
   1   2   7     3581.04     3573.90     48.37 o
   2   2   7     1211.34     1177.86     17.49 o
   3   2   7     1384.59     1442.39     21.25 o
   4   2   7      985.18      926.09     12.41 o
   5   2   7        1.68        0.71      0.99 o
   6   2   7       56.92       57.04      2.37 o
   7   2   7       79.63       75.56      3.34 o
   8   2   7       26.65       26.34      3.59 o
   9   2   7       14.84       17.44      4.11 o
  10   2   7       82.47       82.45     10.32 o
  11   2   7      116.57      114.78     10.67 o
  12   2   7        0.01        3.66      5.60 o
 -12   3   7        0.35        0.60      6.47 o
 -11   3   7        0.06       -3.75      3.75 o
 -10   3   7      167.28      161.44      6.91 o
  -9   3   7       51.47       36.14      4.30 o
  -8   3   7       73.25       65.76      5.94 o
  -7   3   7      242.73      263.23     13.01 o
  -6   3   7       40.23       36.56      3.45 o
  -5   3   7      994.68     1035.08     16.62 o
  -4   3   7     1013.78     1123.26     20.38 o
  -3   3   7     1734.74     1665.78     24.04 o
  -2   3   7     1252.15     1355.68     19.72 o
  -1   3   7       39.77       38.98      2.78 o
   0   3   7     2486.82     2471.96     34.06 o
   1   3   7      166.72      142.29      3.33 o
   2   3   7      312.16      367.86      7.20 o
   3   3   7       16.58       16.26      1.40 o
   4   3   7     1757.06     1800.55     22.33 o
   5   3   7      174.97      186.28      4.19 o
   6   3   7      194.47      185.57      4.12 o
   7   3   7      186.91      194.31      5.04 o
   8   3   7       93.70       91.74      7.11 o
   9   3   7       44.03       53.66      5.95 o
  10   3   7      225.93      229.27     15.15 o
  11   3   7        7.65       14.91      8.05 o
  12   3   7       12.22       16.23      6.26 o
 -11   4   7       17.45       13.44      5.34 o
 -10   4   7        2.60        0.01      2.83 o
  -9   4   7        1.80        1.51      2.12 o
  -8   4   7      100.13       91.52      5.65 o
  -7   4   7      134.41      124.06      7.52 o
  -6   4   7       40.74       38.43      2.83 o
  -5   4   7        6.50        6.55      1.58 o
  -4   4   7      294.99      278.72      6.01 o
  -3   4   7        2.61        4.85      1.46 o
  -2   4   7      100.75       96.96      3.24 o
  -1   4   7     2238.69     2331.05     32.24 o
   0   4   7      507.64      570.14      9.52 o
   1   4   7        5.27        7.20      1.40 o
   2   4   7       55.95       43.20      2.91 o
   3   4   7       49.04       55.12      2.98 o
   4   4   7      195.30      196.58      4.58 o
   5   4   7       11.58       12.65      1.49 o
   6   4   7      124.38      118.16      5.00 o
   7   4   7      149.45      184.98      6.79 o
   8   4   7       32.22       27.58      3.54 o
   9   4   7       10.11        5.26      4.09 o
  10   4   7        1.44       -3.10      3.84 o
  11   4   7        0.42        0.67      4.78 o
 -11   5   7        7.70       -1.15      4.47 o
 -10   5   7       16.51       20.09      5.37 o
  -9   5   7        0.38        1.67      2.74 o
  -8   5   7       26.99       27.92      5.21 o
  -7   5   7      344.04      290.76      8.67 o
  -6   5   7      272.02      241.81      6.83 o
  -5   5   7      987.79      960.81     17.11 o
  -4   5   7      215.73      230.14      8.57 o
  -3   5   7     1810.47     1759.96     25.48 o
  -2   5   7      213.19      181.99      4.72 o
  -1   5   7        1.05        1.31      1.04 o
   0   5   7      972.06      890.03     13.77 o
   1   5   7      554.39      530.74      8.36 o
   2   5   7      135.91      120.40      4.29 o
   3   5   7     1016.07      971.33     14.15 o
   4   5   7       87.20       83.18      4.07 o
   5   5   7        0.36       -0.03      1.36 o
   6   5   7      123.27      123.96      6.87 o
   7   5   7       71.05       76.69      7.13 o
   8   5   7       39.97       35.70      4.30 o
   9   5   7       13.51        9.60      4.54 o
  10   5   7        0.33        0.99      4.51 o
  11   5   7       48.55       47.30      7.92 o
 -10   6   7        2.76        2.29      3.89 o
  -9   6   7       80.42       73.30      6.90 o
  -8   6   7       51.05       66.39     10.19 o
  -7   6   7        0.69        0.13      2.37 o
  -6   6   7       95.32       90.02      4.56 o
  -5   6   7       54.89       53.66      3.62 o
  -4   6   7       16.44       18.86      2.14 o
  -3   6   7      187.60      176.11      4.74 o
  -2   6   7       67.99       75.14      2.71 o
  -1   6   7       24.48       23.03      1.69 o
   0   6   7      135.63      127.28      3.62 o
   1   6   7        5.50        8.15      1.53 o
   2   6   7       59.07       61.70      3.12 o
   3   6   7        2.72        1.65      1.32 o
   4   6   7       58.24       56.98      3.53 o
   5   6   7        1.06        1.69      2.32 o
   6   6   7      168.17      143.62      7.45 o
   7   6   7        5.18        3.52      2.72 o
   8   6   7        2.48        4.27      2.72 o
   9   6   7       21.09       31.51      6.09 o
  10   6   7        3.98        1.09      4.74 o
  -9   7   7        1.62       -0.77      4.32 o
  -8   7   7        0.00        0.58      2.61 o
  -7   7   7        0.22        5.12      2.69 o
  -6   7   7      106.02      117.29      5.06 o
  -5   7   7        1.88        0.16      1.49 o
  -4   7   7        0.56       -0.03      1.45 o
  -3   7   7      272.49      271.17     12.26 o
  -2   7   7      212.41      202.95     10.21 o
  -1   7   7      168.78      144.80      6.78 o
   0   7   7       79.12       78.95      3.43 o
   1   7   7      724.27      718.99     13.70 o
   2   7   7        9.40       10.05      1.92 o
   3   7   7      352.74      356.33      8.26 o
   4   7   7      134.99      136.21      7.68 o
   5   7   7        1.00        1.88      2.50 o
   6   7   7        1.17        1.37      3.01 o
   7   7   7       19.77       16.27      3.65 o
   8   7   7       26.70       26.91      4.28 o
   9   7   7        2.37        6.98      4.36 o
  -8   8   7      194.60      203.73     13.10 o
  -7   8   7        5.75        5.57      2.70 o
  -6   8   7       51.80       45.35      9.25 o
  -5   8   7        3.23        4.97      7.97 o
  -4   8   7        1.54        1.76      6.92 o
  -3   8   7       82.61       76.94      7.43 o
  -2   8   7       33.78       29.18      5.03 o
  -1   8   7       18.13       25.73      5.49 o
   0   8   7       15.28       14.65      3.79 o
   1   8   7       51.70       51.06      3.05 o
   2   8   7       19.71       18.26      2.47 o
   3   8   7       21.85       29.21      3.62 o
   4   8   7      163.15      168.38      7.59 o
   5   8   7       40.28       38.08      4.37 o
   6   8   7        6.63        6.72      4.80 o
   7   8   7      136.72      152.70      8.34 o
   8   8   7       79.76       75.75     10.15 o
  -6   9   7        8.19        9.09      4.73 o
  -5   9   7        9.77       17.27      5.03 o
  -4   9   7      196.38      191.62     11.99 o
  -3   9   7        0.31       -0.65      6.62 o
  -2   9   7       13.31        7.71      3.83 o
  -1   9   7        0.49       -1.44      2.53 o
   0   9   7        0.02        2.18      3.31 o
   1   9   7        0.37       -2.23      2.73 o
   2   9   7       84.69       73.76      4.49 o
   3   9   7        2.83        7.84      2.70 o
   4   9   7      130.28      112.85      6.83 o
   5   9   7       10.33       13.35      4.03 o
   6   9   7        2.63        1.45      2.90 o
  -4  10   7       12.35        9.46      4.91 o
  -3  10   7        3.90        6.07      4.89 o
  -2  10   7        0.51       -3.34      3.34 o
  -1  10   7       37.95       40.43      6.47 o
   0  10   7        1.28        0.35      6.09 o
   1  10   7       14.33       15.12      4.03 o
   2  10   7        6.27       13.47      4.59 o
   3  10   7       12.24       15.48      2.85 o
   4  10   7        0.73        2.19      2.34 o
 -12   0   8       20.34       24.29      6.86 o
 -11   0   8       35.34       27.98      6.54 o
 -10   0   8       48.73       26.77      8.57 o
  -9   0   8       33.39       32.41      6.01 o
  -8   0   8      997.46      959.87     43.10 o
  -7   0   8     1862.86     1824.12     60.54 o
  -6   0   8     1502.63     1546.16     42.62 o
  -5   0   8      369.25      450.22     12.65 o
  -4   0   8     3815.02     3562.19     78.34 o
  -3   0   8     2774.93     3003.93     58.85 o
  -2   0   8     1892.89     1872.95     32.72 o
  -1   0   8    14153.10    14425.31    262.44 o
   0   0   8      707.79      640.63     12.79 o
   1   0   8      246.92      243.20      7.36 o
   2   0   8     1024.79     1162.54     28.31 o
   3   0   8     1021.96      878.22     17.22 o
   4   0   8      401.83      363.77     19.72 o
   5   0   8      891.79      862.53     25.31 o
   6   0   8      146.03      145.93      8.51 o
   7   0   8        0.76        0.63      2.85 o
   8   0   8       62.93       49.65      6.59 o
   9   0   8        6.72        2.15      4.01 o
  10   0   8       93.35      106.83     20.53 o
  11   0   8       10.25       10.68      8.12 o
  12   0   8        0.27        6.92      7.67 o
 -12   1   8       30.54       35.66      5.31 o
 -11   1   8        3.46        5.04      3.29 o
 -10   1   8       62.85       67.89      7.99 o
  -9   1   8       53.92       42.32      5.38 o
  -8   1   8       56.43       63.35      5.02 o
  -7   1   8       32.96       34.76      3.37 o
  -6   1   8       16.42       14.64      2.98 o
  -5   1   8       91.52       66.64      3.70 o
  -4   1   8     1459.36     1590.20     23.64 o
  -3   1   8      593.17      655.79     10.24 o
  -2   1   8        7.10       13.32      1.46 o
  -1   1   8        1.85        0.18      0.87 o
   0   1   8      977.04      969.66     14.33 o
   1   1   8      148.97      156.49      3.66 o
   2   1   8      111.02       86.77      3.07 o
   3   1   8     5740.87     5787.87     97.03 o
   4   1   8     1314.05     1349.02     20.60 o
   5   1   8        5.68       11.29      2.35 o
   6   1   8       19.28       27.27      1.68 o
   7   1   8       59.79       55.34      4.49 o
   8   1   8       25.93       28.81      3.89 o
   9   1   8       54.33       51.76      5.14 o
  10   1   8       69.23       66.36      6.89 o
  11   1   8        0.86        5.21      4.28 o
  12   1   8        0.86       -2.01      5.14 o
 -12   2   8        0.11       -1.68      4.00 o
 -11   2   8       14.00       11.18      3.49 o
 -10   2   8       25.77       26.52      4.98 o
  -9   2   8       48.40       45.01      5.59 o
  -8   2   8       99.71      110.94      8.60 o
  -7   2   8      507.60      544.36     15.03 o
  -6   2   8      203.28      191.54      6.08 o
  -5   2   8       22.49       26.41      2.53 o
  -4   2   8     3288.71     3492.76     48.37 o
  -3   2   8      182.33      164.16      4.44 o
  -2   2   8        3.92        1.63      0.93 o
  -1   2   8     1971.27     1981.29     30.67 o
   0   2   8      473.19      466.89      8.16 o
   1   2   8      146.44      169.88      4.18 o
   2   2   8     2222.22     2188.76     30.90 o
   3   2   8      141.95      130.71      3.95 o
   4   2   8        0.01        0.59      1.10 o
   5   2   8      199.22      190.71      4.17 o
   6   2   8      408.08      419.37      7.47 o
   7   2   8      179.63      176.00      4.34 o
   8   2   8      121.88      112.57      6.66 o
   9   2   8       22.78       22.51      4.55 o
  10   2   8       17.95       20.73      4.82 o
  11   2   8        4.37        2.91      5.05 o
  12   2   8        4.19        4.36      7.52 o
 -12   3   8       42.57       44.52     10.68 o
 -11   3   8        0.35        1.35      3.52 o
 -10   3   8      141.08      134.04      7.98 o
  -9   3   8       48.13       62.44      6.34 o
  -8   3   8       32.97       38.80      5.28 o
  -7   3   8      343.69      340.26     11.87 o
  -6   3   8        8.97        5.03      2.58 o
  -5   3   8      131.90      125.74      4.38 o
  -4   3   8       92.00       86.86      3.61 o
  -3   3   8      205.97      195.66      5.62 o
  -2   3   8      747.37      757.58     12.15 o
  -1   3   8      116.04      114.66      3.30 o
   0   3   8     1673.29     1694.56     24.58 o
   1   3   8       65.05       82.02      3.38 o
   2   3   8     1555.63     1599.26     21.37 o
   3   3   8     1533.60     1649.06     20.60 o
   4   3   8      531.88      551.59      8.51 o
   5   3   8      908.08      940.92     13.39 o
   6   3   8       30.53       23.46      1.93 o
   7   3   8      446.89      433.63      9.81 o
   8   3   8      189.95      179.77      9.55 o
   9   3   8       78.92       71.34      6.90 o
  10   3   8       24.62       17.16      9.03 o
  11   3   8       25.39       24.94      6.60 o
  12   3   8       15.44       13.99      6.25 o
 -11   4   8      177.39      165.95     13.18 o
 -10   4   8       17.92       18.81      3.84 o
  -9   4   8        7.94       10.40      2.85 o
  -8   4   8      940.68      886.62     23.41 o
  -7   4   8       17.00       11.73      3.26 o
  -6   4   8       76.52       82.36      4.96 o
  -5   4   8      170.89      170.90      5.03 o
  -4   4   8      330.72      386.28      7.71 o
  -3   4   8      102.66      119.01      3.67 o
  -2   4   8      416.25      405.75      7.46 o
  -1   4   8      227.07      219.41      4.84 o
   0   4   8      752.55      763.31     12.12 o
   1   4   8      402.25      349.82      9.19 o
   2   4   8      924.49      914.16     14.30 o
   3   4   8       70.83       64.66      3.32 o
   4   4   8      474.71      442.83      9.06 o
   5   4   8       41.15       32.30      2.33 o
   6   4   8      269.50      276.65      6.50 o
   7   4   8      280.49      290.17      8.72 o
   8   4   8       88.36       86.52      5.82 o
   9   4   8       93.88       84.25      8.86 o
  10   4   8        2.23        3.48      4.51 o
  11   4   8        1.02       -1.23      4.55 o
 -11   5   8       21.27       26.31      9.03 o
 -10   5   8       48.37       45.97      7.08 o
  -9   5   8        3.47        0.74      2.41 o
  -8   5   8       32.69       29.85      3.61 o
  -7   5   8       64.04       57.63      5.17 o
  -6   5   8       32.53       25.02      2.82 o
  -5   5   8       23.04       26.19      2.67 o
  -4   5   8      119.74      106.67      3.99 o
  -3   5   8        0.70        0.78      1.28 o
  -2   5   8        0.17        2.16      1.25 o
  -1   5   8        6.49        4.42      1.12 o
   0   5   8        8.99       11.65      2.21 o
   1   5   8       32.31       31.26      2.13 o
   2   5   8       69.15       67.38      3.46 o
   3   5   8      363.95      373.79      7.01 o
   4   5   8       16.91       16.63      2.01 o
   5   5   8      338.84      307.68     11.16 o
   6   5   8       54.93       59.44      8.13 o
   7   5   8      221.95      207.87     10.99 o
   8   5   8       11.31       10.35      3.20 o
   9   5   8        5.19        4.56      4.30 o
  10   5   8        0.12        6.60      4.66 o
  11   5   8        8.16       11.64      5.92 o
 -10   6   8       15.87       11.78      4.72 o
  -9   6   8       50.78       69.58      7.49 o
  -8   6   8       88.56       93.17      6.81 o
  -7   6   8       22.36       22.42      3.08 o
  -6   6   8        3.73        0.31      1.80 o
  -5   6   8      941.60      908.59     18.26 o
  -4   6   8      221.80      202.80      6.18 o
  -3   6   8        5.40        5.22      1.65 o
  -2   6   8        6.21        4.11      1.25 o
  -1   6   8      195.71      186.64      4.62 o
   0   6   8       39.23       44.15      2.50 o
   1   6   8      518.39      497.68      9.06 o
   2   6   8      220.14      226.34      9.45 o
   3   6   8       81.87       85.79      3.79 o
   4   6   8      597.37      576.70     13.21 o
   5   6   8      294.10      279.57      9.74 o
   6   6   8       47.94       48.56      4.80 o
   7   6   8       80.81       82.56      6.22 o
   8   6   8       22.59       23.45      5.27 o
   9   6   8       76.70       72.95      9.25 o
  10   6   8       21.48       20.46      5.96 o
  -9   7   8       67.27       71.79      6.48 o
  -8   7   8       33.79       42.80     18.20 o
  -7   7   8       86.12       82.75      6.42 o
  -6   7   8        1.74        0.09      1.98 o
  -5   7   8      294.66      306.84     12.03 o
  -4   7   8       15.01       12.51      2.07 o
  -3   7   8        5.83       12.29      4.81 o
  -2   7   8      846.33      787.03     24.56 o
  -1   7   8       31.89       31.30      3.30 o
   0   7   8      419.66      437.28      8.54 o
   1   7   8       97.56      107.98      3.74 o
   2   7   8      171.83      176.57      4.92 o
   3   7   8        0.28       -1.20      2.05 o
   4   7   8        5.37        7.01      2.69 o
   5   7   8       61.45       65.34      5.36 o
   6   7   8       28.69       19.16      3.70 o
   7   7   8       77.11       82.19      8.78 o
   8   7   8        1.45       -1.23      3.54 o
   9   7   8        1.81        8.11      4.51 o
  -8   8   8       51.56       76.03      6.33 o
  -7   8   8       23.05       21.78      3.31 o
  -6   8   8        8.13        7.49      4.41 o
  -5   8   8       14.76       21.34      8.72 o
  -4   8   8       29.27       29.00      9.70 o
  -3   8   8        4.75        9.27      3.87 o
  -2   8   8       14.54       15.47      4.25 o
  -1   8   8        7.81       10.02      3.75 o
   0   8   8        9.43        9.81      3.51 o
   1   8   8        1.80       -1.04      1.60 o
   2   8   8      279.90      271.28      7.75 o
   3   8   8        2.11        4.75      2.61 o
   4   8   8        7.46        5.06      2.87 o
   5   8   8        6.22        6.63      3.53 o
   6   8   8       41.95       51.14      5.37 o
   7   8   8       27.18       29.63      6.16 o
   8   8   8        3.90        2.40      4.14 o
  -6   9   8       14.38       19.40     10.38 o
  -5   9   8      156.40      166.31     12.32 o
  -4   9   8        9.15        2.26      5.72 o
  -3   9   8      129.09      129.96     10.26 o
  -2   9   8      123.83      110.44     11.06 o
  -1   9   8        0.22       -0.30      3.14 o
   0   9   8       81.17      106.44     20.23 o
   1   9   8        6.89       11.72      3.83 o
   2   9   8        0.00        0.05      2.22 o
   3   9   8       30.59       31.64      3.86 o
   4   9   8       23.87       26.21      3.84 o
   5   9   8        3.50        2.16      2.72 o
   6   9   8       15.73       14.14      3.76 o
  -3  10   8        0.28       -0.01      3.56 o
  -2  10   8        4.35        0.71      4.44 o
  -1  10   8       67.38       87.33     10.68 o
   0  10   8      170.68      175.16     26.02 o
   1  10   8       49.83       44.11      6.69 o
   2  10   8       23.03       33.39     10.23 o
   3  10   8       13.73       19.20      3.04 o
 -12   1   9      127.13      147.75      9.56 o
 -11   1   9        7.78        5.71      3.98 o
 -10   1   9       91.66      107.88      9.30 o
  -9   1   9      315.98      329.29     12.75 o
  -8   1   9       44.78       48.34      5.43 o
  -7   1   9        3.11        0.01      1.92 o
  -6   1   9      904.29      901.34     17.03 o
  -5   1   9      126.21      137.88      4.95 o
  -4   1   9       51.42       73.42      6.04 o
  -3   1   9      431.95      453.85      8.53 o
  -2   1   9      960.82     1021.61     17.79 o
  -1   1   9      124.55      177.07      4.10 o
   0   1   9     1380.19     1257.87     17.38 o
   1   1   9      394.81      347.33      6.37 o
   2   1   9       10.55        2.26      1.26 o
   3   1   9     1398.01     1264.09     21.18 o
   4   1   9      589.28      606.86     11.03 o
   5   1   9     1124.56     1067.42     23.68 o
   6   1   9       35.07       30.08      1.98 o
   7   1   9       56.71       59.19      3.42 o
   8   1   9      197.32      199.19      8.35 o
   9   1   9       18.61       17.15      3.63 o
  10   1   9       22.53       15.67      4.66 o
  11   1   9       91.03       85.24      8.39 o
  12   1   9        2.92        5.72      7.97 o
 -12   2   9        0.06        1.14      3.51 o
 -11   2   9      118.22      124.91     13.63 o
 -10   2   9        2.72       -0.46      3.55 o
  -9   2   9       68.16       70.83      6.76 o
  -8   2   9      137.53      121.93      8.12 o
  -7   2   9      240.48      224.59      8.06 o
  -6   2   9      807.58      808.46     15.70 o
  -5   2   9       16.47       13.86      2.08 o
  -4   2   9      748.11      713.89     13.46 o
  -3   2   9      113.80      103.57      4.14 o
  -2   2   9       47.28       61.42      2.85 o
  -1   2   9     1073.10     1054.24     18.43 o
   0   2   9      183.69      164.13      4.24 o
   1   2   9     1981.46     1826.48     26.28 o
   2   2   9      302.82      329.18      6.77 o
   3   2   9      948.26      932.47     15.04 o
   4   2   9       14.70       19.90      2.11 o
   5   2   9      248.74      241.49      4.98 o
   6   2   9     1109.67     1125.98     16.31 o
   7   2   9       41.03       44.37      4.15 o
   8   2   9      245.52      268.38      9.58 o
   9   2   9       91.59       75.08      7.20 o
  10   2   9        5.31        6.75      4.18 o
  11   2   9       47.29       45.28      7.81 o
  12   2   9        0.70        1.35      8.27 o
 -12   3   9       55.57       48.89     11.58 o
 -11   3   9       46.43       49.03      6.36 o
 -10   3   9       16.60       14.28      4.44 o
  -9   3   9        3.34        7.27      5.05 o
  -8   3   9      630.53      574.02     23.76 o
  -7   3   9      129.06      111.95      7.44 o
  -6   3   9      346.59      303.64      9.02 o
  -5   3   9     1920.38     1835.47     33.63 o
  -4   3   9        4.88        6.27      1.53 o
  -3   3   9      439.09      444.33      8.43 o
  -2   3   9     2198.19     2227.05     31.61 o
  -1   3   9        5.50        3.29      1.13 o
   0   3   9       43.78       61.33      2.80 o
   1   3   9      824.35      901.80     15.64 o
   2   3   9      922.47      874.54     16.79 o
   3   3   9      422.21      435.01      7.72 o
   4   3   9       76.13       75.28      3.39 o
   5   3   9      103.00       99.26      4.43 o
   6   3   9       56.68       62.06      2.88 o
   7   3   9        0.57       -1.76      1.76 o
   8   3   9        4.43       -2.08      3.86 o
   9   3   9       10.65        7.00      4.69 o
  10   3   9       42.46       33.94      6.83 o
  11   3   9        1.41       -1.13      4.68 o
 -11   4   9        3.13        0.39      3.79 o
 -10   4   9       17.12       12.62      3.26 o
  -9   4   9      127.43      128.08     20.83 o
  -8   4   9       43.99       51.11      6.03 o
  -7   4   9        2.01       -2.47      2.47 o
  -6   4   9      266.98      273.65      8.58 o
  -5   4   9        9.15        8.09      2.35 o
  -4   4   9      573.41      593.45     10.72 o
  -3   4   9      296.02      293.26      6.36 o
  -2   4   9      939.17      912.50     14.45 o
  -1   4   9      564.18      568.60      9.81 o
   0   4   9      228.40      241.83      5.36 o
   1   4   9      215.72      271.00      6.64 o
   2   4   9      412.74      443.24      7.75 o
   3   4   9       62.74       53.35      2.70 o
   4   4   9       52.61       47.77      2.76 o
   5   4   9       88.59       90.30      3.83 o
   6   4   9        6.22        5.66      2.25 o
   7   4   9       23.58       20.55      3.52 o
   8   4   9       14.12       16.48      5.49 o
   9   4   9       10.43       11.36      4.78 o
  10   4   9        5.81        9.90      5.06 o
  11   4   9      101.15       96.92     10.77 o
 -10   5   9        3.89        3.57      2.86 o
  -9   5   9        0.24       -2.23      2.23 o
  -8   5   9      290.61      293.11     11.79 o
  -7   5   9       63.98       64.19      7.54 o
  -6   5   9      124.36      140.23      6.48 o
  -5   5   9      551.32      570.96     11.87 o
  -4   5   9      220.59      223.50      6.90 o
  -3   5   9       32.83       39.54      2.89 o
  -2   5   9     1021.03      993.73     15.76 o
  -1   5   9      564.39      590.02      9.40 o
   0   5   9     1109.89     1113.76     16.94 o
   1   5   9      158.82      163.69      4.37 o
   2   5   9       38.33       32.85      2.11 o
   3   5   9       96.33       94.70      3.87 o
   4   5   9       44.81       37.71      4.99 o
   5   5   9       97.94       84.15      5.69 o
   6   5   9       24.97       19.78      3.41 o
   7   5   9       36.46       33.46      4.28 o
   8   5   9        7.78        8.84      4.09 o
   9   5   9       63.59       59.99     10.08 o
  10   5   9       36.32       38.56      7.12 o
 -10   6   9        0.01       -2.16      4.03 o
  -9   6   9        0.58        3.19      3.68 o
  -8   6   9        3.68       -2.24      2.30 o
  -7   6   9        3.74        4.31      2.55 o
  -6   6   9       42.14       46.97      4.59 o
  -5   6   9       20.82       14.46      2.45 o
  -4   6   9       26.32       27.68      3.28 o
  -3   6   9       19.17       11.75      2.07 o
  -2   6   9      256.24      258.73      6.98 o
  -1   6   9       22.93       25.04      2.24 o
   0   6   9      112.30      103.80      4.11 o
   1   6   9      746.48      765.18     14.10 o
   2   6   9       74.04       80.03      4.36 o
   3   6   9       48.42       60.99      3.84 o
   4   6   9      433.29      416.45     12.47 o
   5   6   9       64.46       63.61      5.29 o
   6   6   9       91.64       95.46      6.64 o
   7   6   9       41.28       43.56      5.55 o
   8   6   9       11.66        8.69      8.87 o
   9   6   9        2.09       -1.15      3.90 o
  10   6   9       43.86       51.51      7.73 o
  -9   7   9        8.57        7.12      3.41 o
  -8   7   9      144.36      154.29      8.56 o
  -7   7   9       16.57       17.67      5.30 o
  -6   7   9       50.78       52.60      4.77 o
  -5   7   9      107.85      116.79      4.97 o
  -4   7   9       92.69       91.33      4.04 o
  -3   7   9       41.23       41.55      2.80 o
  -2   7   9      305.35      302.32      7.46 o
  -1   7   9      152.98      166.83      5.31 o
   0   7   9       13.96       15.73      2.17 o
   1   7   9      128.42      126.78      5.16 o
   2   7   9        0.14       -0.33      1.46 o
   3   7   9        2.94        2.88      2.48 o
   4   7   9        0.32        4.33      2.68 o
   5   7   9       16.44       18.68      3.59 o
   6   7   9       74.34       75.77      8.75 o
   7   7   9        9.45        7.80      3.23 o
   8   7   9        3.16        3.99      4.25 o
   9   7   9       42.21       45.03      7.22 o
  -7   8   9        9.19       10.18      3.06 o
  -6   8   9        6.23        9.84      1.94 o
  -5   8   9        0.01       -0.15      3.51 o
  -4   8   9       76.05       78.88      8.24 o
  -3   8   9        9.13       10.41      4.14 o
  -2   8   9      295.58      260.52     16.47 o
  -1   8   9      143.22      122.12      9.35 o
   0   8   9      264.24      271.74      7.00 o
   1   8   9      134.18      131.06      5.12 o
   2   8   9       51.43       61.03      6.18 o
   3   8   9      245.09      250.72     10.13 o
   4   8   9      502.84      535.53     21.49 o
   5   8   9       65.64       69.01      5.89 o
   6   8   9       57.27       64.38     10.71 o
   7   8   9      116.31      122.07      9.34 o
  -6   9   9       11.43       11.37      7.37 o
  -5   9   9        5.91        7.87      4.50 o
  -4   9   9        0.51        3.30      3.82 o
  -3   9   9        1.02       -0.53      3.40 o
  -2   9   9       25.96       27.33      5.46 o
  -1   9   9       11.81       12.72      4.08 o
   0   9   9       32.48       28.84      5.15 o
   1   9   9       14.36       20.30      2.66 o
   2   9   9       65.39       67.38      4.95 o
   3   9   9       72.55       79.19      5.81 o
   4   9   9        0.02        4.79      7.05 o
   5   9   9       40.97       45.71      5.07 o
  -3  10   9       11.33       21.66      6.92 o
  -2  10   9        5.17       11.04      4.30 o
  -1  10   9        0.15        5.94      4.81 o
   0  10   9       40.83       34.72      6.00 o
   1  10   9       82.61       74.25     12.86 o
   2  10   9        6.66       -2.16      5.11 o
 -12   0  10      132.78      131.02     12.86 o
 -11   0  10        6.61        1.20      7.37 o
 -10   0  10        1.39       -2.26      5.42 o
  -9   0  10      810.22      879.43     29.30 o
  -8   0  10      107.01      127.03     10.10 o
  -7   0  10        8.29       14.58      4.35 o
  -6   0  10      879.07      856.69     38.41 o
  -5   0  10      250.21      297.27     15.66 o
  -4   0  10       53.32       50.00      6.90 o
  -3   0  10     4005.10     4036.12     92.55 o
  -2   0  10      117.98      113.07      8.95 o
  -1   0  10      235.85      184.86      6.66 o
   0   0  10       78.01       84.46      4.85 o
   1   0  10     2406.23     2612.91     58.08 o
   2   0  10      129.00      122.05      6.44 o
   3   0  10       50.77       82.38      6.33 o
   4   0  10      117.18      100.52      7.34 o
   5   0  10      462.61      472.69     16.86 o
   6   0  10      460.89      437.84     16.70 o
   7   0  10        0.64       -0.08      4.81 o
   8   0  10      152.81      163.86     13.99 o
   9   0  10      153.83      137.37     11.32 o
  10   0  10       94.94       96.41     10.15 o
  11   0  10       80.77       79.42     14.74 o
  12   0  10        0.27       -3.46      6.92 o
 -12   1  10       29.59       36.59      5.58 o
 -11   1  10       23.18       26.28      6.80 o
 -10   1  10        2.25        2.15      4.63 o
  -9   1  10       28.26       19.74      4.42 o
  -8   1  10       13.29       20.36      3.61 o
  -7   1  10       97.33       94.55      5.85 o
  -6   1  10      478.70      443.74     10.43 o
  -5   1  10      203.05      183.62      5.91 o
  -4   1  10      187.23      183.14      5.63 o
  -3   1  10      134.99      155.45      4.89 o
  -2   1  10       15.33       20.28      1.93 o
  -1   1  10       14.63       13.15      1.55 o
   0   1  10      211.38      206.34      4.92 o
   1   1  10      268.46      272.19      6.00 o
   2   1  10      654.97      722.33     15.30 o
   3   1  10      781.63      719.86     13.17 o
   4   1  10      334.49      336.63      7.51 o
   5   1  10       13.49       13.54      2.63 o
   6   1  10      105.02      108.70      6.10 o
   7   1  10       62.81       63.50      4.69 o
   8   1  10       29.39       32.37      4.19 o
   9   1  10        1.28        1.39      2.82 o
  10   1  10       18.10       20.24      4.81 o
  11   1  10        0.56        0.78      4.15 o
  12   1  10        2.19       -6.17      6.17 o
 -12   2  10       42.59       50.32      7.10 o
 -11   2  10        0.21       12.46      5.74 o
 -10   2  10        9.55        7.23      4.01 o
  -9   2  10      236.00      219.28     10.88 o
  -8   2  10        0.33        4.83      3.21 o
  -7   2  10       68.53       68.47      5.32 o
  -6   2  10      784.29      823.67     16.08 o
  -5   2  10      109.90      109.05      4.98 o
  -4   2  10      264.78      265.81      7.25 o
  -3   2  10       49.48       28.73      2.26 o
  -2   2  10     1353.90     1509.24     22.53 o
  -1   2  10       60.75       62.50      2.98 o
   0   2  10       54.60       34.76      2.27 o
   1   2  10      968.11     1078.53     16.78 o
   2   2  10       50.38       47.10      2.74 o
   3   2  10        9.26        9.85      1.72 o
   4   2  10      714.83      715.13     12.93 o
   5   2  10        3.76        4.62      1.49 o
   6   2  10      167.92      170.57      4.57 o
   7   2  10      143.45      154.86      5.73 o
   8   2  10      375.82      380.93     11.80 o
   9   2  10       50.00       64.11      6.70 o
  10   2  10      128.42      141.95     10.14 o
  11   2  10       24.34       22.53      6.80 o
 -11   3  10       36.63       38.20      5.98 o
 -10   3  10       10.98       18.46      4.77 o
  -9   3  10       24.91       14.81      4.21 o
  -8   3  10       99.87       98.49      7.54 o
  -7   3  10        0.14       -1.46      3.50 o
  -6   3  10      486.86      463.91     10.73 o
  -5   3  10       69.11       58.89      4.22 o
  -4   3  10      113.21      111.94      5.61 o
  -3   3  10      760.78      698.07     21.61 o
  -2   3  10      212.88      206.24      6.00 o
  -1   3  10      641.52      636.42     12.05 o
   0   3  10      871.67      782.84     14.17 o
   1   3  10       36.16       31.23      2.26 o
   2   3  10      923.23      999.51     16.00 o
   3   3  10      111.92       92.43      3.94 o
   4   3  10      246.16      228.01      4.94 o
   5   3  10      296.60      308.95      6.12 o
   6   3  10       11.58       10.08      2.15 o
   7   3  10      133.45      141.17      7.19 o
   8   3  10       36.00       29.41      4.95 o
   9   3  10        8.15        7.14      8.35 o
  10   3  10       65.91       70.95      8.95 o
  11   3  10        1.01        3.61      5.24 o
 -11   4  10       14.20       22.75      5.17 o
 -10   4  10        7.23        7.38      3.17 o
  -9   4  10       57.71       69.34      8.22 o
  -8   4  10       42.59       49.32      5.62 o
  -7   4  10        5.30        4.59      3.05 o
  -6   4  10       60.36       62.32      5.56 o
  -5   4  10        3.81        1.66      1.98 o
  -4   4  10       62.82       64.25      3.66 o
  -3   4  10        0.47        0.25      1.27 o
  -2   4  10      292.93      286.82      6.32 o
  -1   4  10      522.71      500.26      9.17 o
   0   4  10      146.54      142.84      4.17 o
   1   4  10      348.03      349.99     13.35 o
   2   4  10      210.76      194.37      5.61 o
   3   4  10       63.46       62.40      3.02 o
   4   4  10      857.00      869.20     16.80 o
   5   4  10        0.65        0.06      1.67 o
   6   4  10        1.36       -1.79      1.79 o
   7   4  10      196.49      187.43      8.10 o
   8   4  10      137.17      113.00     20.61 o
   9   4  10        0.85        2.60      4.31 o
  10   4  10       14.00       15.84      5.42 o
  11   4  10        0.63       -2.73      4.46 o
 -10   5  10        2.60        0.41      4.14 o
  -9   5  10        4.28        5.90      2.70 o
  -8   5  10       23.60       20.31      4.00 o
  -7   5  10       67.97       67.21      5.76 o
  -6   5  10        2.95        3.48      2.97 o
  -5   5  10      167.47      161.37      6.49 o
  -4   5  10       46.97       43.75      3.60 o
  -3   5  10     1015.09     1011.35     18.03 o
  -2   5  10       30.00       34.48      2.40 o
  -1   5  10      294.68      301.35      9.51 o
   0   5  10      316.77      323.16      6.96 o
   1   5  10        4.52        4.03      1.37 o
   2   5  10      289.57      268.92      6.25 o
   3   5  10       28.65       29.03      2.27 o
   4   5  10        0.20        5.44      4.12 o
   5   5  10       59.07       54.14      4.82 o
   6   5  10        8.19        6.92      2.86 o
   7   5  10        2.50        6.87      3.25 o
   8   5  10        0.16       -2.61      3.43 o
   9   5  10       42.88       48.79      7.33 o
  10   5  10       11.64       11.49      5.52 o
  -9   6  10        0.02       -2.05      2.44 o
  -8   6  10        0.35       -0.24      2.34 o
  -7   6  10        4.01        1.97      2.64 o
  -6   6  10        0.23       -0.38      2.24 o
  -5   6  10       12.09       12.07      2.57 o
  -4   6  10      237.13      226.52      7.07 o
  -3   6  10      594.53      550.92     12.46 o
  -2   6  10      161.07      151.02      5.44 o
  -1   6  10      468.62      456.03     11.85 o
   0   6  10       19.45       17.65      3.51 o
   1   6  10      421.33      405.09      9.13 o
   2   6  10      682.45      672.29     19.74 o
   3   6  10      204.94      207.28     10.14 o
   4   6  10      101.43       96.64     11.01 o
   5   6  10      116.36      106.96     10.07 o
   6   6  10        0.34        2.47      2.62 o
   7   6  10       50.32       46.81      5.11 o
   8   6  10       36.94       38.23      6.42 o
   9   6  10       18.35       22.05      6.24 o
  -8   7  10      232.20      239.61     12.52 o
  -7   7  10        8.13        9.73      2.55 o
  -6   7  10        3.11        1.34      2.88 o
  -5   7  10      168.48      168.31      6.24 o
  -4   7  10        3.88        3.09      1.77 o
  -3   7  10      106.00      100.28      4.39 o
  -2   7  10      209.01      209.26      6.22 o
  -1   7  10       75.90       72.95      3.95 o
   0   7  10       60.35       51.31      3.49 o
   1   7  10       98.67      105.17      4.99 o
   2   7  10        5.85       -1.51      2.16 o
   3   7  10       34.18       33.45      4.03 o
   4   7  10       22.94       23.69      3.72 o
   5   7  10       69.27       70.87      6.60 o
   6   7  10       18.89       21.06      4.03 o
   7   7  10       48.96       63.43      5.98 o
   8   7  10        0.30       -1.03      3.72 o
  -7   8  10        7.27        9.40      3.13 o
  -6   8  10       58.71       62.08      5.00 o
  -5   8  10       25.93       19.90      2.94 o
  -4   8  10       39.99       36.74      6.22 o
  -3   8  10      114.50      111.35      9.76 o
  -2   8  10       70.98       77.47      8.02 o
  -1   8  10       19.46       16.67      2.66 o
   0   8  10       13.69       17.39      3.14 o
   1   8  10       23.75       25.86      3.97 o
   2   8  10        6.05        2.54      2.59 o
   3   8  10        5.34       -0.75      2.54 o
   4   8  10       95.30      101.50      7.79 o
   5   8  10        0.35       -2.53      2.53 o
   6   8  10        0.02       -2.37      2.88 o
   7   8  10       12.77       14.33      5.15 o
  -5   9  10       69.33       69.34      8.64 o
  -4   9  10       19.06       22.68      5.49 o
  -3   9  10       22.82       21.19      5.17 o
  -2   9  10        2.67        7.02      4.04 o
  -1   9  10       20.35       20.77     10.15 o
   0   9  10        2.77        0.63      3.79 o
   1   9  10        8.80        8.47      2.88 o
   2   9  10       73.18       64.13      5.19 o
   3   9  10       36.42       32.56      4.25 o
   4   9  10        0.55        3.50      2.96 o
   5   9  10        0.92        8.82      3.29 o
  -2  10  10       20.97       31.14      7.82 o
  -1  10  10       55.53       65.43      9.78 o
   0  10  10        8.06        8.86      4.36 o
   1  10  10       17.18       18.89      4.76 o
 -12   1  11        1.00        1.03      4.19 o
 -11   1  11        6.49        1.06      4.91 o
 -10   1  11        2.00        5.25      4.73 o
  -9   1  11        8.69        8.68      3.97 o
  -8   1  11        5.87       10.84      5.03 o
  -7   1  11        1.09       -2.19      2.19 o
  -6   1  11       29.53       25.67      3.07 o
  -5   1  11      804.87      852.54     18.23 o
  -4   1  11      223.54      222.60      6.86 o
  -3   1  11     2361.55     2300.03     36.42 o
  -2   1  11      687.19      763.03     14.22 o
  -1   1  11      873.63      867.50     15.56 o
   0   1  11     4000.70     3989.64     87.54 o
   1   1  11       22.87       27.66      2.24 o
   2   1  11      388.39      425.38      8.47 o
   3   1  11      484.70      451.15     12.35 o
   4   1  11        0.87        2.50      1.91 o
   5   1  11      480.80      450.71     11.75 o
   6   1  11      864.70      867.75     19.31 o
   7   1  11       62.12       60.11      3.61 o
   8   1  11       22.03       24.56      3.93 o
   9   1  11       28.25       17.70      4.79 o
  10   1  11       13.64       11.76      4.61 o
  11   1  11       34.57       45.83      8.57 o
 -11   2  11       71.62       81.44     10.17 o
 -10   2  11       10.13        5.65      4.59 o
  -9   2  11      355.17      334.18     13.53 o
  -8   2  11        1.42        0.49      3.04 o
  -7   2  11     1144.65     1077.39     26.85 o
  -6   2  11       43.59       37.29      3.85 o
  -5   2  11       24.87       15.93      2.53 o
  -4   2  11      164.85      182.07      5.78 o
  -3   2  11      107.47      119.29      8.68 o
  -2   2  11      406.91      410.73     10.30 o
  -1   2  11      119.43      134.35      4.16 o
   0   2  11      195.14      179.84      4.82 o
   1   2  11      490.96      561.50     10.22 o
   2   2  11      120.24       94.06      3.96 o
   3   2  11       88.09       95.42      4.18 o
   4   2  11      339.43      342.31      7.82 o
   5   2  11      110.87       91.72      4.53 o
   6   2  11      630.41      618.89     11.18 o
   7   2  11      215.00      221.71      6.73 o
   8   2  11        4.06        5.08      3.41 o
   9   2  11       57.79       54.34      6.29 o
  10   2  11       29.84       25.98      7.90 o
  11   2  11        0.03       12.15      5.93 o
 -11   3  11       14.95       23.16      9.03 o
 -10   3  11      145.46      151.91     11.07 o
  -9   3  11       10.34        6.84      3.81 o
  -8   3  11        4.16        3.03      3.23 o
  -7   3  11      233.94      220.44      9.70 o
  -6   3  11      620.63      570.78     16.60 o
  -5   3  11      206.33      169.07     12.65 o
  -4   3  11       43.68       43.47      4.15 o
  -3   3  11      127.87      124.53      5.27 o
  -2   3  11      180.25      197.02      5.77 o
  -1   3  11        9.84        7.65      1.80 o
   0   3  11      499.68      464.47     17.19 o
   1   3  11       87.54      102.38      3.98 o
   2   3  11      390.75      403.64      8.25 o
   3   3  11      739.54      744.10     13.11 o
   4   3  11      517.34      490.90     13.50 o
   5   3  11       18.31       16.66      4.18 o
   6   3  11       11.21       10.16      2.49 o
   7   3  11      274.47      266.91      9.85 o
   8   3  11        0.05       -1.61      3.58 o
   9   3  11       32.00       28.74      7.07 o
  10   3  11       24.62       30.89      6.80 o
  11   3  11        3.28        4.98      5.58 o
 -11   4  11        5.58        0.52      3.89 o
 -10   4  11       35.99       39.00      7.02 o
  -9   4  11      160.15      146.80     11.66 o
  -8   4  11        2.22        2.71      4.96 o
  -7   4  11        3.16        2.54      2.69 o
  -6   4  11      490.09      460.56     19.47 o
  -5   4  11      440.94      428.52     11.39 o
  -4   4  11        1.43        3.14      1.62 o
  -3   4  11        0.49       -0.90      1.43 o
  -2   4  11       65.73       81.13      5.82 o
  -1   4  11       17.01       19.88      2.03 o
   0   4  11      157.78      156.17      4.61 o
   1   4  11       50.61       53.00      3.01 o
   2   4  11       28.55       30.29      3.15 o
   3   4  11      281.56      281.03     10.85 o
   4   4  11        2.14        3.95      1.54 o
   5   4  11      184.65      189.11      6.24 o
   6   4  11      107.94       99.12      6.37 o
   7   4  11       19.69        8.80      8.35 o
   8   4  11       29.82       19.37      5.29 o
   9   4  11       55.42       60.47      8.24 o
  10   4  11        3.19        4.60      5.14 o
 -10   5  11      169.64      188.12      9.08 o
  -9   5  11       30.11       30.21      4.75 o
  -8   5  11      270.60      292.09     11.36 o
  -7   5  11      253.21      263.31     12.80 o
  -6   5  11       48.22       48.62      6.24 o
  -5   5  11      470.81      446.28     26.70 o
  -4   5  11      216.80      240.23      7.71 o
  -3   5  11      121.08      126.47      5.50 o
  -2   5  11      209.07      207.07      6.71 o
  -1   5  11      194.84      196.36      5.21 o
   0   5  11      448.42      447.00      8.75 o
   1   5  11      137.53      154.10      4.34 o
   2   5  11       46.80       55.72      3.28 o
   3   5  11       62.06       68.98      4.67 o
   4   5  11      216.16      205.61      8.30 o
   5   5  11      168.34      178.23      7.79 o
   6   5  11      260.25      248.29     15.87 o
   7   5  11      219.55      221.95      9.34 o
   8   5  11        0.82        2.22      3.90 o
   9   5  11       39.33       41.81      7.16 o
  10   5  11       36.16       63.68     14.89 o
  -9   6  11        1.75        5.75      2.96 o
  -8   6  11        3.56        2.19      3.18 o
  -7   6  11       44.37       37.82      4.79 o
  -6   6  11        0.88       -2.24      2.24 o
  -5   6  11       25.54       24.56      3.67 o
  -4   6  11       84.07       84.36      4.83 o
  -3   6  11       36.95       34.85      4.54 o
  -2   6  11      126.66      125.91      5.75 o
  -1   6  11        0.04        0.88      1.80 o
   0   6  11        3.01        2.38      1.92 o
   1   6  11      192.52      195.11      6.62 o
   2   6  11       13.78       16.01      2.79 o
   3   6  11        0.20        0.65      2.38 o
   4   6  11        7.63        9.49      2.95 o
   5   6  11        4.65        7.23      3.00 o
   6   6  11        9.92       12.08      3.26 o
   7   6  11       64.49       75.87      6.45 o
   8   6  11       10.00       17.52      7.22 o
   9   6  11        0.06       -0.95      4.89 o
  -8   7  11        5.02        6.69      2.94 o
  -7   7  11       94.19       97.67      5.82 o
  -6   7  11        0.42       -0.08      2.72 o
  -5   7  11       45.14       49.65      4.74 o
  -4   7  11        6.33        2.82      2.95 o
  -3   7  11       72.43       69.13      4.10 o
  -2   7  11       43.87       50.60      6.17 o
  -1   7  11        0.12       -1.29      1.64 o
   0   7  11      102.76      100.34      6.43 o
   1   7  11       26.78       26.40      2.99 o
   2   7  11       50.54       42.43      7.48 o
   3   7  11       30.03       23.81      3.58 o
   4   7  11       36.29       41.37      7.02 o
   5   7  11       25.80       28.95      4.25 o
   6   7  11      100.25      106.13      7.39 o
   7   7  11       40.79       42.92      5.33 o
   8   7  11        9.73       15.34      5.08 o
  -7   8  11       17.00       20.37      3.88 o
  -6   8  11        6.25        7.47      2.69 o
  -5   8  11      152.65      162.09     10.69 o
  -4   8  11      167.43      162.67      5.40 o
  -3   8  11       16.16       19.43      5.03 o
  -2   8  11      203.57      207.07      5.98 o
  -1   8  11      146.62      152.52      5.43 o
   0   8  11       69.12       68.57      7.64 o
   1   8  11       54.69       61.77      5.05 o
   2   8  11        0.48       -0.87      2.45 o
   3   8  11       74.11       72.60      5.82 o
   4   8  11        0.38        6.03      2.96 o
   5   8  11        2.50        3.42      3.03 o
   6   8  11        0.94       -1.15      3.78 o
   7   8  11       29.29       25.27      7.52 o
  -5   9  11        1.27        6.32      4.68 o
  -4   9  11        1.29       -1.56      3.78 o
  -3   9  11       17.42       12.82      4.89 o
  -2   9  11       54.91       58.32      7.47 o
  -1   9  11       42.77       31.85      8.12 o
   0   9  11       75.42       73.47      7.91 o
   1   9  11        0.47       -2.27      2.27 o
   2   9  11        5.96        7.46      2.99 o
   3   9  11       70.89       71.64      5.83 o
   4   9  11        4.03        2.39      3.83 o
 -11   0  12      218.40      244.43     23.92 o
 -10   0  12        0.47       -3.16      5.42 o
  -9   0  12      313.47      304.75     22.26 o
  -8   0  12       90.29      124.01     17.00 o
  -7   0  12      462.65      446.10     18.05 o
  -6   0  12      707.15      683.12     22.97 o
  -5   0  12      161.45      139.48      8.86 o
  -4   0  12      191.33      193.18      7.84 o
  -3   0  12      154.56      185.08      8.24 o
  -2   0  12      498.06      488.72     30.67 o
  -1   0  12        3.37        4.26      2.05 o
   0   0  12        3.22        2.23      1.93 o
   1   0  12      416.16      515.57     48.63 o
   2   0  12     1198.52     1184.98     32.81 o
   3   0  12     1322.34     1237.98     34.30 o
   4   0  12       82.41       76.04      6.97 o
   5   0  12     2321.24     2327.63     60.25 o
   6   0  12       74.55       72.60      7.58 o
   7   0  12       87.00       99.10      9.14 o
   8   0  12       14.01       19.40      7.52 o
   9   0  12       94.31      119.50     11.11 o
  10   0  12        0.08       -5.11      5.87 o
  11   0  12        4.42        7.37      7.52 o
 -11   1  12        0.04        5.40      5.36 o
 -10   1  12        0.16       -3.77      3.77 o
  -9   1  12        0.89       -0.68      3.23 o
  -8   1  12      111.54      115.83      8.31 o
  -7   1  12        6.12        1.53      2.59 o
  -6   1  12      502.34      488.01     12.90 o
  -5   1  12      134.17      130.03      8.90 o
  -4   1  12      166.31      170.88      7.34 o
  -3   1  12        2.26       -0.17      1.50 o
  -2   1  12      460.14      490.78     10.45 o
  -1   1  12      636.66      608.16     12.08 o
   0   1  12       18.32       21.02      2.29 o
   1   1  12        0.52        1.48      1.45 o
   2   1  12        9.32        5.51      2.20 o
   3   1  12       57.29       59.97      4.61 o
   4   1  12       65.19       51.91      5.21 o
   5   1  12      170.72      162.17      8.42 o
   6   1  12      102.28      103.39      6.35 o
   7   1  12       47.19       49.16      3.44 o
   8   1  12        2.95        4.32      3.10 o
   9   1  12       50.81       54.49      6.44 o
  10   1  12       22.29       23.87      5.32 o
  11   1  12        0.02       -1.20      6.77 o
 -11   2  12      105.46      106.89     11.32 o
 -10   2  12       68.49       66.12      8.91 o
  -9   2  12      150.40      161.55     10.41 o
  -8   2  12       96.14      111.48      9.53 o
  -7   2  12       67.67       64.59      9.13 o
  -6   2  12       93.28      110.36      6.36 o
  -5   2  12       21.00       16.47      2.69 o
  -4   2  12     1174.61     1173.07     20.86 o
  -3   2  12        5.39       11.89      2.13 o
  -2   2  12      180.33      183.66      5.64 o
  -1   2  12      923.14      865.33     14.54 o
   0   2  12      350.69      328.69      8.29 o
   1   2  12       24.92       27.19      2.55 o
   2   2  12      356.95      330.40      7.42 o
   3   2  12     1252.43     1319.35     23.12 o
   4   2  12       47.39       48.26      3.67 o
   5   2  12      120.74      117.24      6.34 o
   6   2  12      300.63      303.33      8.09 o
   7   2  12       54.11       48.90      5.17 o
   8   2  12        6.05        8.72      3.85 o
   9   2  12       17.28       25.98      5.18 o
  10   2  12        8.85       10.71      5.72 o
  11   2  12        0.16        3.40      6.99 o
 -11   3  12       26.92       30.23      9.63 o
 -10   3  12       20.51       33.86      6.83 o
  -9   3  12        2.69        3.68      3.67 o
  -8   3  12      106.37       92.47      8.34 o
  -7   3  12       28.66       32.06      4.90 o
  -6   3  12      257.01      230.68      9.77 o
  -5   3  12      166.05      170.22      9.25 o
  -4   3  12       76.23       73.42      4.20 o
  -3   3  12      945.10      944.04     19.36 o
  -2   3  12        6.93        5.14      1.56 o
  -1   3  12      252.08      245.76      7.19 o
   0   3  12      330.23      335.16      8.34 o
   1   3  12       75.25       81.24      5.27 o
   2   3  12       64.23       59.28      3.39 o
   3   3  12       68.10       68.38      4.24 o
   4   3  12       26.87       25.65      2.70 o
   5   3  12      188.61      181.40      6.81 o
   6   3  12       15.94       17.06      2.66 o
   7   3  12       64.21       63.64      4.64 o
   8   3  12       27.86       17.10      5.24 o
   9   3  12       43.13       51.99     11.06 o
  10   3  12       20.88        7.71      5.13 o
  11   3  12       14.62       11.45      7.82 o
 -10   4  12       90.76       76.70      9.40 o
  -9   4  12        0.19       -2.15      3.84 o
  -8   4  12        5.69       10.53      5.19 o
  -7   4  12      168.35      191.37      9.95 o
  -6   4  12      103.75       92.96      6.90 o
  -5   4  12      248.64      228.86      9.44 o
  -4   4  12     1351.18     1359.10     41.36 o
  -3   4  12       12.53       10.42      2.02 o
  -2   4  12      741.80      718.20     12.79 o
  -1   4  12     1671.53     1678.81     25.77 o
   0   4  12       50.69       45.31      3.58 o
   1   4  12      220.43      219.74      8.89 o
   2   4  12      101.29       86.39      4.03 o
   3   4  12       20.78       28.82      2.75 o
   4   4  12        2.96        3.88      1.87 o
   5   4  12        1.97       -0.07      2.24 o
   6   4  12       56.77       70.19      5.77 o
   7   4  12        9.70        9.46      3.14 o
   8   4  12        0.54       -0.75      3.55 o
   9   4  12        9.28       17.39      5.50 o
  10   4  12       47.95       54.79      8.55 o
 -10   5  12       18.57       27.33      4.24 o
  -9   5  12        0.10        3.52      3.22 o
  -8   5  12       19.91       34.11      6.10 o
  -7   5  12        1.80        4.06      3.83 o
  -6   5  12        9.62        6.33      3.75 o
  -5   5  12       45.71       44.21      5.81 o
  -4   5  12       31.31       33.70      7.03 o
  -3   5  12      519.74      519.78     12.57 o
  -2   5  12      297.77      267.22      8.03 o
  -1   5  12       80.84       70.65      4.40 o
   0   5  12       31.92       30.30      3.13 o
   1   5  12       36.03       38.01      3.06 o
   2   5  12        7.23        7.20      2.29 o
   3   5  12       12.37       11.90      2.95 o
   4   5  12        2.54        4.17      2.63 o
   5   5  12       28.32       21.92      3.73 o
   6   5  12       33.48       26.49      4.05 o
   7   5  12       13.59        8.13      4.65 o
   8   5  12        3.48        2.92      6.62 o
   9   5  12       12.34        4.56      4.65 o
  -9   6  12       75.52       75.16      7.45 o
  -8   6  12       30.18       34.40      5.04 o
  -7   6  12      266.55      273.39     10.95 o
  -6   6  12       74.70       85.28      6.45 o
  -5   6  12      117.98      126.54      7.14 o
  -4   6  12      189.60      192.57      8.50 o
  -3   6  12      100.02      107.98      6.67 o
  -2   6  12      238.08      246.23      7.59 o
  -1   6  12      227.34      221.12      8.73 o
   0   6  12      163.69      164.60      7.66 o
   1   6  12       35.05       31.05      4.60 o
   2   6  12      174.73      155.30      7.50 o
   3   6  12       77.83       85.34      6.10 o
   4   6  12       33.41       28.56      4.06 o
   5   6  12      177.72      169.43      8.91 o
   6   6  12       13.32       10.02      3.64 o
   7   6  12       74.78       78.47      6.58 o
   8   6  12        4.03       -0.63      8.35 o
   9   6  12       79.09       80.68      9.57 o
  -8   7  12        3.11        5.07      2.72 o
  -7   7  12        7.89       11.79      3.62 o
  -6   7  12        4.96        5.76      2.94 o
  -5   7  12        0.25        1.23      2.72 o
  -4   7  12        0.65        1.31      2.45 o
  -3   7  12       93.86       89.20      8.33 o
  -2   7  12       30.33       29.08      3.10 o
  -1   7  12       30.35       35.16      3.24 o
   0   7  12       72.90       70.36      6.05 o
   1   7  12        3.14        2.62      2.53 o
   2   7  12      402.87      387.90     12.45 o
   3   7  12        0.40       -1.12      2.71 o
   4   7  12      166.35      156.82      8.37 o
   5   7  12      143.11      139.77      8.40 o
   6   7  12       12.10       13.94      3.92 o
   7   7  12       10.15       12.53      4.94 o
   8   7  12       53.32       76.11     11.88 o
  -6   8  12        4.16        4.91      2.90 o
  -5   8  12       15.67       18.14      3.99 o
  -4   8  12       15.71       15.61      2.90 o
  -3   8  12       23.29       20.98      2.40 o
  -2   8  12       19.85       27.43      2.78 o
  -1   8  12       19.10       22.97      3.44 o
   0   8  12       97.99       91.74      6.27 o
   1   8  12        3.44        3.64      2.60 o
   2   8  12       39.15       42.30      5.79 o
   3   8  12       47.21       50.28      5.15 o
   4   8  12       12.32       11.17      3.58 o
   5   8  12        3.30       -1.99      2.89 o
   6   8  12       44.85       48.12      5.95 o
  -4   9  12        1.06       -1.77      4.07 o
  -3   9  12        4.41        3.11      4.20 o
  -2   9  12        0.46       -3.02      5.11 o
  -1   9  12       16.08       21.69      5.38 o
   0   9  12        2.53        5.72      2.76 o
   1   9  12        4.49        2.10      2.65 o
   2   9  12      237.44      243.54      9.90 o
   3   9  12       38.88       39.35      4.80 o
   4   9  12        7.43        7.75      3.48 o
 -11   1  13       51.70       52.65      8.82 o
 -10   1  13       20.39       20.31      7.82 o
  -9   1  13      110.37      113.03     13.24 o
  -8   1  13      403.37      442.59     15.40 o
  -7   1  13       76.69       77.45      6.73 o
  -6   1  13     1075.65     1066.59     22.94 o
  -5   1  13      372.64      402.23     10.46 o
  -4   1  13        2.74        2.66      1.83 o
  -3   1  13      730.53      706.31     29.84 o
  -2   1  13      416.73      412.17     10.62 o
  -1   1  13       23.42       25.93      3.01 o
   0   1  13       32.59       25.82      3.83 o
   1   1  13      272.78      254.23     12.88 o
   2   1  13       20.81       26.05      3.00 o
   3   1  13       25.99       30.98      3.37 o
   4   1  13        3.95        5.91      2.47 o
   5   1  13       18.28       21.86      3.44 o
   6   1  13       19.26       23.09      3.65 o
   7   1  13      215.60      220.71      8.90 o
   8   1  13      296.19      302.07     17.88 o
   9   1  13       29.02       30.19      5.44 o
  10   1  13        0.13       -1.98      3.58 o
  11   1  13       54.10       46.03     12.33 o
 -11   2  13        0.17       -2.36      6.99 o
 -10   2  13        0.10        2.05      4.77 o
  -9   2  13       57.56       77.08      7.62 o
  -8   2  13       76.02       67.33      6.81 o
  -7   2  13      119.97      115.95      8.13 o
  -6   2  13       42.31       38.12     10.86 o
  -5   2  13       52.09       53.93      4.54 o
  -4   2  13     1284.90     1276.65     27.80 o
  -3   2  13        1.47       -0.54      1.79 o
  -2   2  13      519.58      482.46     10.62 o
  -1   2  13       61.82       63.15      3.73 o
   0   2  13       74.18       71.05      3.98 o
   1   2  13      634.59      627.05     12.70 o
   2   2  13        0.02       -1.59      1.59 o
   3   2  13      798.68      823.02     16.06 o
   4   2  13      452.52      421.74     10.37 o
   5   2  13      395.31      390.48     11.33 o
   6   2  13       43.00       43.27      4.56 o
   7   2  13       90.07       69.09      4.71 o
   8   2  13      118.63      128.45      9.11 o
   9   2  13       64.81       56.82      8.51 o
  10   2  13        7.48        6.38      5.24 o
  11   2  13        3.01        3.48      5.87 o
 -10   3  13       43.56       47.85      9.55 o
  -9   3  13       11.40       10.15      4.20 o
  -8   3  13       78.34       79.18      7.27 o
  -7   3  13       63.61       54.27      5.91 o
  -6   3  13        0.61       -2.68      2.68 o
  -5   3  13      771.03      755.10     20.29 o
  -4   3  13      184.18      173.60      6.20 o
  -3   3  13       45.86       57.02      3.74 o
  -2   3  13       15.66       15.52      2.31 o
  -1   3  13       82.44       85.45      4.04 o
   0   3  13       30.02       26.65      2.49 o
   1   3  13      399.20      419.84      9.24 o
   2   3  13      582.66      531.69     11.13 o
   3   3  13      534.47      535.64     10.76 o
   4   3  13      115.87      120.27      6.35 o
   5   3  13       94.95       83.97      5.64 o
   6   3  13      122.42      111.78      5.98 o
   7   3  13      109.53      106.36      6.76 o
   8   3  13       26.97       28.28      6.17 o
   9   3  13       73.87       73.76     13.16 o
  10   3  13        0.09       -1.00      4.73 o
 -10   4  13        0.27       -0.90      4.73 o
  -9   4  13        0.10       -3.81      3.81 o
  -8   4  13        0.35       -3.47      3.47 o
  -7   4  13       17.80        9.51      3.63 o
  -6   4  13        0.60       -0.81      2.67 o
  -5   4  13      285.49      289.93     11.05 o
  -4   4  13       63.97       69.01      5.73 o
  -3   4  13       26.25       29.11      3.40 o
  -2   4  13      737.70      761.95     16.76 o
  -1   4  13      633.86      643.49     12.50 o
   0   4  13      465.49      455.66     16.49 o
   1   4  13      994.61     1028.57     24.83 o
   2   4  13      322.12      331.98     11.01 o
   3   4  13       53.92       51.30      4.81 o
   4   4  13       88.43       80.94      5.08 o
   5   4  13       47.50       48.64      4.82 o
   6   4  13      106.47      100.16      6.76 o
   7   4  13        3.06       -0.79      2.70 o
   8   4  13        6.99        7.73      6.77 o
   9   4  13       12.55       12.48      6.09 o
  10   4  13        0.42       -4.52      4.52 o
  -9   5  13        0.01       -3.92      3.92 o
  -8   5  13        4.90        3.54      4.39 o
  -7   5  13        3.10        3.50      3.86 o
  -6   5  13        0.22       -2.73      2.73 o
  -5   5  13        2.12        1.27      3.17 o
  -4   5  13       46.24       38.80      5.28 o
  -3   5  13       24.33       20.17      4.30 o
  -2   5  13       85.62       88.51      5.16 o
  -1   5  13      492.38      505.44     12.83 o
   0   5  13       13.06       11.05      2.52 o
   1   5  13       12.91       16.72      4.00 o
   2   5  13     1007.79      996.48     24.37 o
   3   5  13       23.06       25.63      3.88 o
   4   5  13       54.83       51.86      6.20 o
   5   5  13      162.96      173.95      8.74 o
   6   5  13       45.99       52.41      5.32 o
   7   5  13       12.93        9.19      3.40 o
   8   5  13       49.85       45.15     13.46 o
   9   5  13       13.78       20.53      6.10 o
  -8   6  13       17.97       18.01      4.24 o
  -7   6  13      127.04      122.51      9.06 o
  -6   6  13        7.88        7.83      3.33 o
  -5   6  13        1.45        2.60      2.65 o
  -4   6  13      146.60      124.26      7.73 o
  -3   6  13        5.41        2.53      2.51 o
  -2   6  13        0.12        0.28      2.15 o
  -1   6  13       61.48       53.26      5.78 o
   0   6  13       57.01       58.20      5.02 o
   1   6  13       11.16        7.39      3.61 o
   2   6  13       80.74       80.12      6.04 o
   3   6  13       16.95       15.30      4.39 o
   4   6  13        9.78        3.72      2.86 o
   5   6  13        0.42        3.84      3.08 o
   6   6  13       10.86        6.87      3.49 o
   7   6  13        1.10        9.90      4.77 o
   8   6  13       38.07       47.84      8.87 o
  -7   7  13       49.53       59.19      8.03 o
  -6   7  13        3.85        1.53      2.86 o
  -5   7  13       34.24       28.14      4.29 o
  -4   7  13       22.28       23.67      3.92 o
  -3   7  13        5.87        0.95      2.56 o
  -2   7  13      174.89      160.26      7.90 o
  -1   7  13       53.04       54.10      4.95 o
   0   7  13        0.32       -2.56      2.56 o
   1   7  13      113.39      103.82      6.90 o
   2   7  13       17.40       19.45      4.02 o
   3   7  13        5.01        5.59      3.16 o
   4   7  13       12.36       17.05      3.83 o
   5   7  13       34.24       44.31      5.27 o
   6   7  13        9.09        9.01      3.66 o
   7   7  13        1.64        4.44      4.36 o
  -6   8  13       57.70       72.92      6.08 o
  -5   8  13       27.21       28.19      4.14 o
  -4   8  13       36.57       38.46      4.32 o
  -3   8  13       12.03        9.77      3.12 o
  -2   8  13        6.84        5.35      2.86 o
  -1   8  13      236.86      236.32      9.35 o
   0   8  13       12.86       10.60      3.06 o
   1   8  13       40.76       44.18      4.80 o
   2   8  13        0.01       -2.23      2.23 o
   3   8  13        0.02       -2.17      2.73 o
   4   8  13       13.72       15.20      4.15 o
   5   8  13        9.13       16.40      3.90 o
  -3   9  13       46.76       57.41      8.09 o
  -2   9  13        5.92       12.06      4.94 o
  -1   9  13        6.16        8.61      4.70 o
   0   9  13        5.46       10.47      2.77 o
   1   9  13       15.16       16.69      3.49 o
   2   9  13        0.55        4.02      3.87 o
   3   9  13       13.54        9.98      3.52 o
 -11   0  14        8.19       14.59      9.48 o
 -10   0  14       35.66       25.12      9.48 o
  -9   0  14       32.04       25.12      8.87 o
  -8   0  14       24.43       34.75      9.93 o
  -7   0  14       85.05       69.50      8.12 o
  -6   0  14       33.98       32.67      5.68 o
  -5   0  14      102.66       94.03      8.28 o
  -4   0  14       81.71       66.95      6.69 o
  -3   0  14      240.85      232.49     11.06 o
  -2   0  14      533.22      504.59     17.71 o
  -1   0  14       56.58       54.95      5.80 o
   0   0  14      437.12      462.90     16.54 o
   1   0  14     1298.47     1144.44     41.21 o
   2   0  14      278.33      311.22     21.89 o
   3   0  14        0.41       -2.03      2.66 o
   4   0  14      573.64      501.99     18.56 o
   5   0  14       30.43       18.53      4.62 o
   6   0  14       24.29       16.33      8.35 o
   7   0  14      124.10      102.58     12.86 o
   8   0  14       39.43       32.66      6.70 o
   9   0  14        0.13        0.19      6.24 o
  10   0  14        4.00       20.16      8.87 o
 -11   1  14       20.44       16.85      6.81 o
 -10   1  14       37.90       40.47      7.85 o
  -9   1  14       16.40       22.84      8.80 o
  -8   1  14       89.55       77.05      7.20 o
  -7   1  14       13.59       18.31      4.33 o
  -6   1  14       21.62       19.36      3.57 o
  -5   1  14      166.49      152.98      7.51 o
  -4   1  14       29.22       25.62      2.95 o
  -3   1  14        0.91        2.56      2.12 o
  -2   1  14       16.55       17.87      2.52 o
  -1   1  14      329.99      344.43      8.66 o
   0   1  14        5.46        6.69      1.95 o
   1   1  14       28.02       32.96      3.03 o
   2   1  14      238.16      223.33      7.61 o
   3   1  14       59.14       59.51      4.62 o
   4   1  14        2.44        7.73      2.64 o
   5   1  14      192.84      182.59      9.36 o
   6   1  14       49.83       57.94      9.79 o
   7   1  14        0.82        1.86      2.76 o
   8   1  14        0.32        2.06      3.11 o
   9   1  14       12.74       20.81      5.02 o
  10   1  14        6.64        4.22      5.37 o
 -10   2  14       11.78       18.54      6.33 o
  -9   2  14       57.73       74.54      7.52 o
  -8   2  14       10.32       15.50      4.38 o
  -7   2  14       16.54       21.81      4.36 o
  -6   2  14       21.53       16.32      4.04 o
  -5   2  14       61.73       59.07      6.11 o
  -4   2  14        0.03        0.25      2.19 o
  -3   2  14        5.10        0.30      1.93 o
  -2   2  14     1207.25     1236.21     27.64 o
  -1   2  14      290.51      307.11      9.71 o
   0   2  14       25.32       26.39      2.73 o
   1   2  14      453.40      446.69     10.33 o
   2   2  14       24.07       23.96      2.88 o
   3   2  14       18.62       18.18      2.76 o
   4   2  14      185.11      185.63      7.60 o
   5   2  14       96.04       92.86      6.09 o
   6   2  14        0.74       -0.21      2.48 o
   7   2  14       78.79       79.82      4.97 o
   8   2  14        7.98        6.65      4.89 o
   9   2  14        0.07        1.70      4.94 o
  10   2  14        1.12       -3.43     10.83 o
 -10   3  14       65.33       74.46     13.24 o
  -9   3  14       44.22       41.86      6.13 o
  -8   3  14      201.36      211.08     11.91 o
  -7   3  14       12.42       13.80      4.04 o
  -6   3  14      184.74      187.53      9.93 o
  -5   3  14      190.83      166.82      8.91 o
  -4   3  14       46.83       44.68      5.06 o
  -3   3  14      158.27      157.92      6.14 o
  -2   3  14        9.67        4.77      2.08 o
  -1   3  14        1.80        1.00      1.83 o
   0   3  14      362.42      372.31      9.11 o
   1   3  14       54.82       57.57      3.61 o
   2   3  14       41.16       34.31      2.97 o
   3   3  14      111.26      107.87      6.07 o
   4   3  14      294.20      321.04     10.02 o
   5   3  14        4.50        6.34      2.77 o
   6   3  14       30.05       37.39      4.45 o
   7   3  14       80.97       77.48      5.95 o
   8   3  14        2.92        5.13      4.62 o
   9   3  14       22.96       27.60      6.81 o
  10   3  14        4.68       13.09      6.12 o
 -10   4  14      126.17      120.67     12.00 o
  -9   4  14       55.33       56.49     10.00 o
  -8   4  14        0.50        1.73      6.17 o
  -7   4  14      135.39      148.17     11.49 o
  -6   4  14       43.90       45.43      5.47 o
  -5   4  14        1.49        5.31      3.31 o
  -4   4  14        8.11        4.89      2.91 o
  -3   4  14        7.73        5.62      2.92 o
  -2   4  14      413.13      399.01     12.85 o
  -1   4  14      140.61      128.44      7.94 o
   0   4  14       19.86       12.99      3.52 o
   1   4  14       14.93       17.30      3.43 o
   2   4  14       28.70       30.82      5.88 o
   3   4  14        0.35        0.59      2.46 o
   4   4  14       30.46       43.22      4.64 o
   5   4  14      153.69      155.78      8.07 o
   6   4  14        0.83       -1.37      2.45 o
   7   4  14      110.20      119.93      9.44 o
   8   4  14       32.71       28.21      6.28 o
   9   4  14        0.09       -4.09      4.09 o
  -9   5  14        7.46        7.63      4.99 o
  -8   5  14       90.73       99.64      9.89 o
  -7   5  14       32.08       31.30      6.21 o
  -6   5  14        0.11       -1.12      3.19 o
  -5   5  14        0.46       -1.68      3.12 o
  -4   5  14        3.71        6.11      3.42 o
  -3   5  14        0.92       -0.37      2.82 o
  -2   5  14      131.75      134.71      8.85 o
  -1   5  14      176.92      182.85      9.70 o
   0   5  14      102.81      103.78      8.11 o
   1   5  14        5.13        4.81      4.51 o
   2   5  14       55.13       50.63      4.98 o
   3   5  14        2.19       -1.18      2.58 o
   4   5  14      204.64      191.16     10.63 o
   5   5  14      107.41      105.21      7.27 o
   6   5  14        0.10        1.86      2.86 o
   7   5  14       27.16       19.55      5.42 o
   8   5  14       20.66       21.71      6.13 o
   9   5  14        2.04        5.77      5.10 o
  -8   6  14        0.78       -0.74      3.18 o
  -7   6  14      191.39      203.33     10.37 o
  -6   6  14       21.66       20.50      3.99 o
  -5   6  14        0.79       -1.10      3.25 o
  -4   6  14       93.91      119.53     20.31 o
  -3   6  14      124.62      119.89      9.48 o
  -2   6  14       35.56       28.53      4.02 o
  -1   6  14      148.68      136.27      7.40 o
   0   6  14      208.12      197.63     10.17 o
   1   6  14       24.50       23.52      3.72 o
   2   6  14        1.53        3.01      2.77 o
   3   6  14        0.12        0.81      2.49 o
   4   6  14      100.29      106.62      7.39 o
   5   6  14       36.98       29.02      4.54 o
   6   6  14        0.96        0.24      3.10 o
   7   6  14       92.30      103.28     10.24 o
   8   6  14       28.04       26.55      6.51 o
  -7   7  14        0.53       -3.65      3.65 o
  -6   7  14       86.71       88.81      8.25 o
  -5   7  14        0.70       -0.65      2.73 o
  -4   7  14       45.92       36.90      4.71 o
  -3   7  14      345.51      372.36     20.02 o
  -2   7  14        8.42        8.65      3.13 o
  -1   7  14       99.64      107.16      7.75 o
   0   7  14      208.08      221.36      9.54 o
   1   7  14      118.05      101.41      6.88 o
   2   7  14       28.18       23.48      3.99 o
   3   7  14        2.64        3.42      3.02 o
   4   7  14       65.69       69.74      6.33 o
   5   7  14       11.17       15.17      4.11 o
   6   7  14        7.04        0.60      3.23 o
   7   7  14       34.53       34.06      6.81 o
  -5   8  14        5.13        4.72      3.02 o
  -4   8  14       13.49       17.95      3.70 o
  -3   8  14        1.16        2.56      3.26 o
  -2   8  14        4.11        3.02      3.03 o
  -1   8  14        0.42        0.68      2.72 o
   0   8  14        8.23        3.46      2.94 o
   1   8  14       44.47       35.76      6.46 o
   2   8  14        5.63        5.45      3.27 o
   3   8  14        0.97        2.75      3.14 o
   4   8  14       84.98       95.15      7.34 o
   5   8  14        0.05        2.43      3.43 o
  -2   9  14        0.23        6.17      6.47 o
  -1   9  14      142.06      162.40     15.59 o
   0   9  14       23.18       30.31      7.18 o
   1   9  14       44.45       46.34      6.45 o
   2   9  14       75.55       94.46     12.79 o
 -10   1  15       33.67       42.01      8.02 o
  -9   1  15        1.43        2.26      6.92 o
  -8   1  15      138.25      126.78     15.04 o
  -7   1  15       14.97       12.95      5.10 o
  -6   1  15      102.72      104.73      7.80 o
  -5   1  15      123.58      116.82      6.81 o
  -4   1  15      427.56      428.33     11.91 o
  -3   1  15       21.97       23.66      2.87 o
  -2   1  15        0.48        2.86      1.85 o
  -1   1  15       53.82       58.08      3.97 o
   0   1  15      108.86      125.09      6.64 o
   1   1  15      113.23      105.71      5.26 o
   2   1  15       11.34       13.45      2.77 o
   3   1  15      511.46      531.46     13.70 o
   4   1  15      422.85      428.08     12.16 o
   5   1  15       74.91       78.80      7.71 o
   6   1  15      401.31      427.03     12.88 o
   7   1  15       44.64       47.66      5.23 o
   8   1  15        9.54        9.88      8.60 o
   9   1  15       34.26       40.90      7.81 o
  10   1  15       45.50       47.68     12.33 o
 -10   2  15        0.97       -3.95      4.56 o
  -9   2  15       30.22       26.98      6.72 o
  -8   2  15       21.12       25.51      5.22 o
  -7   2  15      189.36      208.55     15.23 o
  -6   2  15       46.76       37.82      5.22 o
  -5   2  15     1026.84      994.62     25.39 o
  -4   2  15      116.24      106.31      6.28 o
  -3   2  15      560.14      527.88     14.63 o
  -2   2  15      403.53      419.07     15.04 o
  -1   2  15       17.32       10.32      2.50 o
   0   2  15      310.92      341.28      8.86 o
   1   2  15       86.16       69.41      4.35 o
   2   2  15        6.26        6.12      2.43 o
   3   2  15       39.70       38.93      4.06 o
   4   2  15        5.42        9.89      2.93 o
   5   2  15        0.09        4.15      2.60 o
   6   2  15       19.17       15.67      3.52 o
   7   2  15      102.36       82.71      9.30 o
   8   2  15      273.63      264.00     15.92 o
   9   2  15       20.11       24.44      6.59 o
  10   2  15        0.91        0.01      5.11 o
 -10   3  15        1.63       -2.11      6.17 o
  -9   3  15        9.83       13.09      5.60 o
  -8   3  15       33.16       33.25      6.77 o
  -7   3  15      111.98      108.90     11.81 o
  -6   3  15      136.71      142.27      9.16 o
  -5   3  15      432.76      416.27     15.94 o
  -4   3  15        0.84        0.45      3.01 o
  -3   3  15     1681.43     1648.57     37.15 o
  -2   3  15       57.72       52.56      6.04 o
  -1   3  15      373.69      368.19     10.49 o
   0   3  15      171.64      171.99      6.80 o
   1   3  15      258.66      274.74      8.87 o
   2   3  15        2.73        5.43      2.51 o
   3   3  15      496.62      499.08     14.83 o
   4   3  15       21.94       23.11      4.12 o
   5   3  15       61.63       49.39      6.75 o
   6   3  15        4.95        7.34      3.36 o
   7   3  15       46.26       50.33      7.66 o
   8   3  15        1.47        0.87      4.51 o
   9   3  15       21.68       24.23      6.95 o
  -9   4  15       22.32       29.66      6.86 o
  -8   4  15       21.13       18.17      5.57 o
  -7   4  15       97.24       94.65     10.38 o
  -6   4  15       12.82       17.98      5.31 o
  -5   4  15       48.77       50.53      5.62 o
  -4   4  15       95.18       90.72      6.84 o
  -3   4  15       71.01       78.73      6.54 o
  -2   4  15      264.82      253.33     10.03 o
  -1   4  15       14.85       12.30      3.31 o
   0   4  15      194.42      180.35      8.49 o
   1   4  15       40.51       44.92      4.74 o
   2   4  15        1.91        0.38      2.89 o
   3   4  15       20.48       22.25      4.84 o
   4   4  15       52.28       42.62      6.32 o
   5   4  15       40.88       32.42      4.47 o
   6   4  15       75.66       68.06      6.43 o
   7   4  15       11.24        7.93      4.89 o
   8   4  15        9.58        4.56      5.21 o
   9   4  15        2.95        6.46      5.31 o
  -8   5  15        0.27        1.79      4.44 o
  -7   5  15        6.35       14.23      5.16 o
  -6   5  15      171.28      164.08     11.71 o
  -5   5  15        0.49        0.95      3.58 o
  -4   5  15      123.28      138.71     13.31 o
  -3   5  15       95.78       81.95     12.18 o
  -2   5  15       68.22       68.06      7.04 o
  -1   5  15       11.73       10.94      4.44 o
   0   5  15      217.11      204.39     14.89 o
   1   5  15       24.75       17.02      4.34 o
   2   5  15       95.85       81.82     10.30 o
   3   5  15       42.05       37.77      7.80 o
   4   5  15        8.90        6.91      3.12 o
   5   5  15       30.61       28.92      7.37 o
   6   5  15        3.48        0.67      3.03 o
   7   5  15        8.93        6.49      4.67 o
   8   5  15        0.01        6.65      4.70 o
  -8   6  15        0.13       -1.81      7.22 o
  -7   6  15       30.16       37.18      5.44 o
  -6   6  15        1.96       -2.79      3.61 o
  -5   6  15       29.68       40.09      6.18 o
  -4   6  15       28.29       21.25      4.78 o
  -3   6  15        2.47        0.89      3.25 o
  -2   6  15        0.09       -0.96      3.14 o
  -1   6  15       12.19       11.94      4.45 o
   0   6  15       72.63       72.17      5.95 o
   1   6  15       39.58       34.21      6.33 o
   2   6  15        1.01        0.12      2.69 o
   3   6  15       59.38       63.52      5.79 o
   4   6  15       56.67       50.62      5.43 o
   5   6  15       10.50        6.85      3.36 o
   6   6  15        2.88        5.65      3.52 o
   7   6  15        0.85        1.30      4.46 o
  -6   7  15       16.54       16.26      4.14 o
  -5   7  15        0.72        0.20      2.99 o
  -4   7  15       54.11       54.21      5.44 o
  -3   7  15       38.01       55.01      5.49 o
  -2   7  15       34.40       36.74      4.69 o
  -1   7  15        0.09       -2.43      2.43 o
   0   7  15      120.24      126.72      8.38 o
   1   7  15       28.43       26.02      4.23 o
   2   7  15        0.05        2.39      2.73 o
   3   7  15       41.37       34.53      4.89 o
   4   7  15        6.58        5.26      3.33 o
   5   7  15        0.34        1.33      3.22 o
   6   7  15        3.35       -2.95      3.09 o
  -4   8  15       20.30       20.17      3.96 o
  -3   8  15        0.01       -2.57      2.63 o
  -2   8  15        4.60        6.23      3.13 o
  -1   8  15       16.38       16.06      3.84 o
   0   8  15       76.27       80.88      8.17 o
   1   8  15        1.62       -2.53      2.73 o
   2   8  15       22.70       27.34      4.62 o
   3   8  15       45.88       38.54      6.29 o
   4   8  15        0.06        2.96      3.42 o
 -10   0  16       81.48       66.79     13.69 o
  -9   0  16        8.52       25.72      9.48 o
  -8   0  16      170.27      177.19     19.10 o
  -7   0  16      522.57      553.69     31.29 o
  -6   0  16       96.56      102.66      9.83 o
  -5   0  16      646.83      626.16     29.26 o
  -4   0  16      758.98      770.47     37.76 o
  -3   0  16      328.12      317.15     25.80 o
  -2   0  16       51.59       41.09      8.12 o
  -1   0  16      912.39      920.80     33.39 o
   0   0  16        8.22        7.59      3.55 o
   1   0  16       71.69       57.65      6.53 o
   2   0  16       48.27       43.82      5.90 o
   3   0  16        5.56        1.25      3.84 o
   4   0  16        4.31        4.26      3.77 o
   5   0  16       75.15       66.93      7.87 o
   6   0  16        4.10        1.15      4.31 o
   7   0  16       96.71      111.98     10.85 o
   8   0  16        8.80        5.45      4.84 o
   9   0  16       83.09      103.34     16.55 o
 -10   1  16       12.63       13.79      9.48 o
  -9   1  16       56.97       84.38     10.24 o
  -8   1  16        6.02        5.49      6.99 o
  -7   1  16        7.94        6.18      5.42 o
  -6   1  16      143.61      149.63     15.22 o
  -5   1  16      181.28      167.10      8.26 o
  -4   1  16       96.42      103.34      6.44 o
  -3   1  16       94.67       92.55      5.87 o
  -2   1  16       47.54       43.41      4.23 o
  -1   1  16       38.32       38.35      4.17 o
   0   1  16        3.14       -0.20      2.05 o
   1   1  16      204.47      189.48      7.53 o
   2   1  16       16.61       16.78      3.15 o
   3   1  16       63.01       72.52      5.38 o
   4   1  16        0.17       -2.09      2.26 o
   5   1  16        7.66        2.81      2.92 o
   6   1  16       11.14        9.39      4.49 o
   7   1  16        9.50       13.29      3.88 o
   8   1  16        0.06       -2.76      3.60 o
   9   1  16        0.32       -1.06      4.71 o
  10   1  16       17.73        4.96      8.57 o
 -10   2  16        3.73        4.70      5.37 o
  -9   2  16        2.44        2.68      4.92 o
  -8   2  16       33.39       34.65      6.89 o
  -7   2  16      198.86      195.95     11.35 o
  -6   2  16       20.19       10.80      3.92 o
  -5   2  16      284.57      264.66     11.19 o
  -4   2  16      100.75      105.65      7.58 o
  -3   2  16       59.73       56.26      6.86 o
  -2   2  16      245.30      227.21      8.23 o
  -1   2  16        1.27        1.80      2.21 o
   0   2  16       85.90       82.40      5.44 o
   1   2  16      401.88      390.44     11.13 o
   2   2  16       58.26       51.15      4.52 o
   3   2  16       58.68       65.95      5.23 o
   4   2  16      165.31      131.04      7.31 o
   5   2  16        0.48        4.62      2.81 o
   6   2  16      168.64      168.76     12.65 o
   7   2  16        0.27        5.59      4.73 o
   8   2  16        1.86       12.88      5.52 o
   9   2  16       56.99       68.80      9.73 o
  -9   3  16       47.51       52.63      8.74 o
  -8   3  16       22.60       25.03      5.26 o
  -7   3  16       23.91       16.03      4.62 o
  -6   3  16       70.93       81.50      7.35 o
  -5   3  16       27.64       24.36      6.06 o
  -4   3  16      317.50      335.93     21.72 o
  -3   3  16       76.36       79.90      8.68 o
  -2   3  16       29.85       44.15      5.06 o
  -1   3  16      533.25      536.64     16.05 o
   0   3  16        1.77       -1.92      2.51 o
   1   3  16      300.39      315.04     11.46 o
   2   3  16      104.96       97.66      7.11 o
   3   3  16       81.14       97.13     10.15 o
   4   3  16       90.89       92.74     10.41 o
   5   3  16        0.00       -1.44      3.60 o
   6   3  16        2.66        2.52      2.91 o
   7   3  16       57.05       49.62      7.71 o
   8   3  16        0.07       -1.58      4.59 o
   9   3  16        3.02        7.29      5.45 o
  -9   4  16       73.18      105.90     11.26 o
  -8   4  16        0.04        0.06      4.14 o
  -7   4  16       28.86       25.93     10.08 o
  -6   4  16       23.28       35.52      8.05 o
  -5   4  16       37.16       28.10      5.56 o
  -4   4  16        0.91        0.10      2.73 o
  -3   4  16       18.48       21.08      4.12 o
  -2   4  16       40.85       36.93      4.67 o
  -1   4  16        8.45       13.30      3.63 o
   0   4  16      280.72      288.50     11.10 o
   1   4  16       85.80       81.90      6.54 o
   2   4  16      302.45      318.61     14.39 o
   3   4  16      164.11      180.10     15.57 o
   4   4  16       45.58       49.81     10.75 o
   5   4  16      149.43      144.12      8.49 o
   6   4  16       88.82       92.29      6.94 o
   7   4  16       23.68       33.66      6.69 o
   8   4  16       20.07       24.82      6.43 o
  -8   5  16        1.18       -3.49      4.05 o
  -7   5  16        7.89        9.60      4.95 o
  -6   5  16       61.60       56.03      9.48 o
  -5   5  16       18.41       13.50      4.77 o
  -4   5  16        1.28       -0.50      3.61 o
  -3   5  16       17.26       15.33      4.41 o
  -2   5  16       23.33       19.86      5.19 o
  -1   5  16      277.58      270.23     13.54 o
   0   5  16       60.57       67.88     20.01 o
   1   5  16        0.80        6.30     10.91 o
   2   5  16       27.94       20.92      4.90 o
   3   5  16        0.02       -2.42      2.42 o
   4   5  16       84.26       92.66      7.06 o
   5   5  16       13.74       15.29      3.90 o
   6   5  16       15.47       14.60      3.95 o
   7   5  16       20.02       23.53      6.12 o
   8   5  16        0.10       10.63      5.36 o
  -7   6  16        9.63       12.84      5.17 o
  -6   6  16        4.87       -3.57      3.57 o
  -5   6  16       38.72       47.69      6.85 o
  -4   6  16        3.12        1.87      3.51 o
  -3   6  16       35.48       38.62     14.21 o
  -2   6  16        0.02       -3.36      3.36 o
  -1   6  16      270.73      268.58     12.83 o
   0   6  16       89.09       99.39     11.98 o
   1   6  16        0.00        1.17      2.77 o
   2   6  16      206.46      224.46      9.74 o
   3   6  16       13.00       15.10      3.90 o
   4   6  16        0.77       -2.67      2.67 o
   5   6  16       73.53       72.75      6.71 o
   6   6  16        0.02        3.62      3.23 o
   7   6  16        1.66       -2.93      4.25 o
  -6   7  16       90.63      126.20     17.90 o
  -5   7  16       11.14       17.86      6.32 o
  -4   7  16       57.50       44.44      6.58 o
  -3   7  16       31.98       32.76      4.76 o
  -2   7  16        4.86        5.59      3.01 o
  -1   7  16       38.39       37.75      9.22 o
   0   7  16        7.83        6.10      3.14 o
   1   7  16        0.50       -0.90      2.61 o
   2   7  16        2.14        0.18      2.90 o
   3   7  16        6.66        4.51      3.25 o
   4   7  16       18.46       26.32      4.59 o
   5   7  16        5.35       14.85      5.33 o
  -3   8  16        1.37        0.80      2.99 o
  -2   8  16       58.14       55.84      5.65 o
  -1   8  16        2.45        1.59      3.28 o
   0   8  16        0.47        5.01      3.23 o
   1   8  16       69.03       67.44      6.36 o
   2   8  16        2.73        6.76      3.44 o
   3   8  16        0.00       -2.87      3.14 o
  -9   1  17       80.82       88.82     13.01 o
  -8   1  17       26.35       33.51      6.96 o
  -7   1  17        7.45        9.08      4.94 o
  -6   1  17      104.69       86.42      9.48 o
  -5   1  17       56.86       48.39      5.85 o
  -4   1  17      232.33      251.99      9.26 o
  -3   1  17       21.29       17.56      4.07 o
  -2   1  17      288.74      301.10      9.85 o
  -1   1  17      262.68      267.99      9.10 o
   0   1  17      238.15      227.15      8.33 o
   1   1  17      228.93      228.83     10.60 o
   2   1  17      104.44      107.57      6.51 o
   3   1  17       48.43       60.22      5.14 o
   4   1  17      253.05      259.97      9.60 o
   5   1  17       12.37       13.24      4.02 o
   6   1  17       23.61       32.63      4.63 o
   7   1  17        2.35        0.94      3.24 o
   8   1  17       11.67        7.24      5.35 o
   9   1  17       12.71        5.21      5.50 o
  -9   2  17       31.72       42.91     15.79 o
  -8   2  17       41.48       46.89      7.96 o
  -7   2  17      198.18      190.73     15.64 o
  -6   2  17        4.08       -1.86      3.36 o
  -5   2  17       95.95       81.46      7.09 o
  -4   2  17       40.51       33.55      6.88 o
  -3   2  17      235.01      207.29     10.96 o
  -2   2  17      308.27      328.40     10.39 o
  -1   2  17        3.71        8.04      2.81 o
   0   2  17      315.86      286.71      9.51 o
   1   2  17        4.30        2.00      2.45 o
   2   2  17        3.06        3.69      2.58 o
   3   2  17       83.30       74.46      7.21 o
   4   2  17        0.45        1.74      2.59 o
   5   2  17        0.50        1.38      3.17 o
   6   2  17       13.25       12.71      5.11 o
   7   2  17       19.87       24.46      6.42 o
   8   2  17        8.55        8.60      5.59 o
   9   2  17        7.41       12.85      6.27 o
  -9   3  17       70.15       67.69     12.48 o
  -8   3  17       59.75       59.76     17.90 o
  -7   3  17        7.06        9.64      4.39 o
  -6   3  17       63.15       63.31      6.78 o
  -5   3  17       20.96       12.33      4.68 o
  -4   3  17        1.28        5.92      3.53 o
  -3   3  17      118.36      113.05      7.91 o
  -2   3  17        2.82        3.26      3.04 o
  -1   3  17      143.72      163.11      9.26 o
   0   3  17      127.15      119.14      7.96 o
   1   3  17      102.29       96.91      7.17 o
   2   3  17       18.99       14.67      3.75 o
   3   3  17        0.00       -1.50      2.83 o
   4   3  17       48.83       41.21      8.12 o
   5   3  17       81.25       87.77      9.15 o
   6   3  17       13.20       11.21      5.26 o
   7   3  17       49.33       49.15      8.08 o
   8   3  17        4.54        3.24      4.97 o
   9   3  17       50.89       18.35      9.63 o
  -8   4  17       17.14       13.47      9.63 o
  -7   4  17       16.99       25.17      6.19 o
  -6   4  17       26.14       33.47      8.95 o
  -5   4  17       31.43       36.81      6.21 o
  -4   4  17      110.97      105.06      9.42 o
  -3   4  17      124.41      111.61      9.57 o
  -2   4  17        0.21       -1.58      3.14 o
  -1   4  17       68.69       68.67      9.17 o
   0   4  17       78.88       67.97      7.30 o
   1   4  17       95.22       88.22      8.57 o
   2   4  17        4.96        2.87      3.77 o
   3   4  17       34.92       36.32      6.69 o
   4   4  17       49.03       59.66      8.87 o
   5   4  17        6.67       10.50      3.61 o
   6   4  17        0.03        0.86      3.10 o
   7   4  17       25.21       21.91      8.80 o
   8   4  17        6.66       16.53      6.22 o
  -7   5  17       45.98       65.41      8.59 o
  -6   5  17      210.49      228.81     17.52 o
  -5   5  17       20.77       19.53      5.31 o
  -4   5  17       25.16       28.74      5.78 o
  -3   5  17      142.68      160.70     10.75 o
  -2   5  17       33.23       33.41      5.82 o
  -1   5  17       59.51       62.46     10.00 o
   0   5  17       96.43       85.80      9.33 o
   1   5  17      113.96      112.43      9.63 o
   2   5  17       47.47       55.18      7.02 o
   3   5  17        0.58        1.56      2.97 o
   4   5  17        8.19        7.74      3.53 o
   5   5  17      101.91      127.15      8.56 o
   6   5  17       17.01       20.52      4.48 o
   7   5  17        0.52        0.96      4.77 o
  -6   6  17        0.66       -3.75      3.75 o
  -5   6  17       10.77       15.58      4.91 o
  -4   6  17        4.41        8.43      4.41 o
  -3   6  17       56.78       65.18      7.61 o
  -2   6  17       50.46       48.56      9.48 o
  -1   6  17        1.55        5.66      3.98 o
   0   6  17      152.67      152.28     11.05 o
   1   6  17        0.40        2.41      2.91 o
   2   6  17        3.36        3.46      3.07 o
   3   6  17       95.37       91.14      7.22 o
   4   6  17        4.13        2.56      3.33 o
   5   6  17        0.86       -1.06      3.25 o
   6   6  17       29.18       27.05      5.03 o
  -5   7  17       62.20       83.96      9.40 o
  -4   7  17       25.59       30.10      4.85 o
  -3   7  17       13.69       13.56      3.80 o
  -2   7  17       17.22       22.90      4.21 o
  -1   7  17        5.26        6.91      3.30 o
   0   7  17        5.36        4.97      3.26 o
   1   7  17        9.73       17.93      3.85 o
   2   7  17       49.51       52.94      5.86 o
   3   7  17       21.40       28.73      4.82 o
   4   7  17       15.44       16.15      4.31 o
  -2   8  17       14.86       15.04      7.97 o
  -1   8  17        8.91        8.07      4.36 o
   0   8  17       16.43       18.29      5.09 o
   1   8  17       30.52       24.82      4.67 o
  -8   0  18       69.81       88.45     14.89 o
  -7   0  18        0.21       -1.05      6.02 o
  -6   0  18        3.90       -3.46      5.26 o
  -5   0  18        1.60        0.45      5.72 o
  -4   0  18        3.86        2.07      4.36 o
  -3   0  18       18.37        8.02      9.55 o
  -2   0  18       16.98       16.86      5.64 o
  -1   0  18       14.80        8.03      3.93 o
   0   0  18        1.20       -3.03      3.03 o
   1   0  18      134.76      151.11     11.05 o
   2   0  18       52.13       72.49      7.98 o
   3   0  18        0.03       -2.40      3.55 o
   4   0  18      393.89      475.16     19.62 o
   5   0  18       33.97       56.10      7.86 o
   6   0  18        0.64        0.66      5.94 o
   7   0  18      201.63      244.31     20.01 o
   8   0  18       40.98       42.57     11.73 o
  -9   1  18        0.39       -0.30      4.60 o
  -8   1  18        0.53       -3.82      3.82 o
  -7   1  18        0.68        0.10      4.37 o
  -6   1  18        1.66       -1.67      3.76 o
  -5   1  18        1.04       -2.63      3.31 o
  -4   1  18       14.29       11.65      3.87 o
  -3   1  18       46.84       43.78      4.59 o
  -2   1  18      119.63      112.81      6.81 o
  -1   1  18        8.20        5.82      2.79 o
   0   1  18       97.18       90.50      6.95 o
   1   1  18      133.84      147.12      7.64 o
   2   1  18       22.83       22.35      3.64 o
   3   1  18        3.57       -2.43      2.43 o
   4   1  18        1.64       -1.52      3.69 o
   5   1  18        5.95        4.56      3.16 o
   6   1  18        1.07       -1.77      2.90 o
   7   1  18        7.47        5.61      4.89 o
   8   1  18        1.45        3.01      5.05 o
   9   1  18        0.40       -6.62      6.62 o
  -9   2  18        0.07        7.95      5.94 o
  -8   2  18       20.83       21.56      6.65 o
  -7   2  18       55.90       67.37      7.40 o
  -6   2  18       16.22       18.80      4.76 o
  -5   2  18       22.53       24.83      4.82 o
  -4   2  18       76.45       80.19      7.05 o
  -3   2  18       83.54       87.59     10.86 o
  -2   2  18       39.05       36.57      5.05 o
  -1   2  18        5.50       -0.73      2.78 o
   0   2  18        2.26        3.67      3.12 o
   1   2  18      127.49      133.63      8.53 o
   2   2  18       57.38       59.60      6.03 o
   3   2  18       45.48       56.18     10.51 o
   4   2  18      116.87      132.87      9.12 o
   5   2  18       64.09       65.65      8.67 o
   6   2  18       68.99       62.53     10.08 o
   7   2  18       19.03       40.88      7.52 o
   8   2  18       50.25       52.02      8.78 o
  -8   3  18        8.36        7.30      5.64 o
  -7   3  18       25.98       24.63      8.57 o
  -6   3  18       28.92       34.14      5.62 o
  -5   3  18        0.52        5.22      3.63 o
  -4   3  18      120.78      127.31      8.89 o
  -3   3  18       37.14       41.16      5.37 o
  -2   3  18       14.45       29.81      9.97 o
  -1   3  18      195.38      182.41      9.61 o
   0   3  18        0.02       -0.96      2.80 o
   1   3  18        4.55        5.96      3.31 o
   2   3  18      161.21      142.89      8.91 o
   3   3  18       33.08       30.02      5.99 o
   4   3  18        1.28       -2.62      5.42 o
   5   3  18       90.86       65.02      8.40 o
   6   3  18       41.79       47.01      7.79 o
   7   3  18       10.23        4.17      5.14 o
   8   3  18        1.68        0.83      5.00 o
  -8   4  18       39.69       26.00      7.00 o
  -7   4  18       37.23       41.32     12.94 o
  -6   4  18        9.14        6.31      4.91 o
  -5   4  18      170.32      161.84     12.38 o
  -4   4  18       79.99       84.82      8.93 o
  -3   4  18      210.52      230.47     13.40 o
  -2   4  18       30.17       36.52      6.10 o
  -1   4  18       39.41       32.04      6.32 o
   0   4  18       24.59       29.26      5.44 o
   1   4  18       69.57       77.33      8.12 o
   2   4  18        0.85       -3.15      8.42 o
   3   4  18      122.10      121.37     10.41 o
   4   4  18        1.22        3.75      4.41 o
   5   4  18        2.30       -0.68      3.10 o
   6   4  18       37.74       31.13      5.00 o
   7   4  18        2.12        8.59      5.58 o
  -7   5  18        2.08       -0.67      4.44 o
  -6   5  18       39.97       54.46      7.88 o
  -5   5  18       30.87       37.82      6.67 o
  -4   5  18       66.34       65.08      7.91 o
  -3   5  18        8.58       11.60      4.58 o
  -2   5  18        0.36        0.12      3.85 o
  -1   5  18       64.71       53.90      7.27 o
   0   5  18      106.02       79.80      8.45 o
   1   5  18       36.04       25.38      5.35 o
   2   5  18       67.06       75.89      8.43 o
   3   5  18        8.12        4.88      4.44 o
   4   5  18        4.39        9.91      4.08 o
   5   5  18       32.26       38.92      5.17 o
   6   5  18        0.90       -3.61      3.61 o
  -6   6  18        5.55       10.53      7.97 o
  -5   6  18       45.68       46.30      7.19 o
  -4   6  18       13.02       22.24      7.60 o
  -3   6  18       33.11       28.76      5.96 o
  -2   6  18       16.77       25.67      5.60 o
  -1   6  18       26.90       29.09      5.99 o
   0   6  18      135.54      158.39     13.91 o
   1   6  18        0.41        3.42      3.68 o
   2   6  18       12.48       17.53      4.05 o
   3   6  18       40.52       50.12      5.83 o
   4   6  18        2.32        0.17      3.90 o
   5   6  18       20.53       34.97      6.61 o
  -4   7  18        9.51        6.79      5.11 o
  -3   7  18       23.80       21.68      4.39 o
  -2   7  18       65.85       57.88      6.04 o
  -1   7  18        9.05        8.30      3.87 o
   0   7  18        0.72       -1.22      3.04 o
   1   7  18       10.57        8.54      3.79 o
   2   7  18        6.32       13.49      3.93 o
   3   7  18       19.51       20.83      4.63 o
  -8   1  19        4.19        4.21      5.35 o
  -7   1  19      201.74      196.26     14.93 o
  -6   1  19      132.66      127.16     11.70 o
  -5   1  19      202.40      194.73     11.27 o
  -4   1  19      536.45      533.04     17.50 o
  -3   1  19       49.91       40.05      5.55 o
  -2   1  19        5.45       -1.59      2.98 o
  -1   1  19      214.78      224.25      9.12 o
   0   1  19        4.70        0.96      2.59 o
   1   1  19        8.88        8.13      3.14 o
   2   1  19       81.61       67.93      6.64 o
   3   1  19        7.59        9.00      3.26 o
   4   1  19        8.01        7.81      3.29 o
   5   1  19       15.73       14.98      4.68 o
   6   1  19       13.58        8.82      4.23 o
   7   1  19       11.65        8.44      5.95 o
   8   1  19        1.51       -2.70      5.00 o
  -8   2  19       14.64       13.01      6.06 o
  -7   2  19       24.04       26.73      6.72 o
  -6   2  19        3.86        4.83      3.98 o
  -5   2  19       13.61       18.91      5.08 o
  -4   2  19       68.41       68.62     12.52 o
  -3   2  19        0.03       -2.48      3.01 o
  -2   2  19      285.15      269.94     11.63 o
  -1   2  19      102.76      118.84     12.48 o
   0   2  19       35.02       31.74      7.23 o
   1   2  19        0.56        1.23      4.37 o
   2   2  19       13.55       21.48      4.47 o
   3   2  19       23.50       21.82      4.49 o
   4   2  19        0.23        1.22      3.36 o
   5   2  19       37.01       46.30      7.53 o
   6   2  19        2.64        3.21      4.88 o
   7   2  19        4.48       14.11      6.05 o
   8   2  19        7.44        8.16      5.87 o
  -8   3  19       48.41       61.07     12.33 o
  -7   3  19        5.80       -0.63      8.72 o
  -6   3  19        0.49       -2.91      4.41 o
  -5   3  19        0.35        2.15      3.60 o
  -4   3  19        4.23        8.10      8.15 o
  -3   3  19      151.46      152.89     14.02 o
  -2   3  19       65.78       58.05      6.20 o
  -1   3  19       50.98       53.12      5.90 o
   0   3  19       43.13       62.80      6.30 o
   1   3  19       18.29       25.52      4.54 o
   2   3  19      200.35      191.14     13.12 o
   3   3  19       63.38       60.81      7.92 o
   4   3  19       15.04       18.92      5.68 o
   5   3  19        7.69        1.32      4.50 o
   6   3  19       40.20       35.45     10.83 o
   7   3  19       22.55       30.00      7.00 o
  -7   4  19       33.01       44.61      8.03 o
  -6   4  19        0.04        1.66      4.47 o
  -5   4  19        2.02        6.26      4.80 o
  -4   4  19        3.09        0.84      9.85 o
  -3   4  19       29.27       32.87      6.50 o
  -2   4  19        6.02        8.65      4.35 o
  -1   4  19       18.80       28.79      5.73 o
   0   4  19       19.40       15.08      5.05 o
   1   4  19       31.88       25.89      6.69 o
   2   4  19      162.29      164.64     12.28 o
   3   4  19       11.30       10.15      4.62 o
   4   4  19        0.96        4.96      4.43 o
   5   4  19        8.35        2.70      4.84 o
   6   4  19        3.61       10.06      7.75 o
   7   4  19        1.39        1.64      4.95 o
  -6   5  19        0.06       -3.43      3.84 o
  -5   5  19        0.07        4.74      4.66 o
  -4   5  19       20.43       20.73      5.67 o
  -3   5  19       18.48        9.21      4.84 o
  -2   5  19       77.62       90.68     20.38 o
  -1   5  19       48.07       47.76      7.22 o
   0   5  19      251.66      252.55     13.80 o
   1   5  19        9.50       14.95      4.77 o
   2   5  19       65.38       61.18      8.65 o
   3   5  19       20.30       25.53      6.00 o
   4   5  19       54.67       57.70      6.37 o
   5   5  19       38.07       45.36      5.80 o
   6   5  19       23.28       41.48     14.29 o
  -5   6  19       52.87       41.26      7.19 o
  -4   6  19       27.41       29.39      6.17 o
  -3   6  19        0.32        1.25      4.19 o
  -2   6  19       19.37       19.97      5.17 o
  -1   6  19        2.11       -3.49      3.49 o
   0   6  19        3.52        7.22      6.84 o
   1   6  19        4.14        1.74      3.25 o
   2   6  19        2.52        0.65      3.22 o
   3   6  19        3.23        1.20      3.58 o
   4   6  19        0.00        0.27      4.64 o
  -2   7  19        3.61        1.58      5.34 o
  -1   7  19        4.73        8.62      3.81 o
   0   7  19       60.49       61.01      6.43 o
   1   7  19        8.02        7.67      3.87 o
   2   7  19        1.25       -0.23      3.40 o
  -8   0  20       13.48       15.19      8.87 o
  -7   0  20        0.71       -4.81      6.32 o
  -6   0  20        0.30        2.41      6.47 o
  -5   0  20        8.19        6.92      6.92 o
  -4   0  20       64.94       62.27     11.58 o
  -3   0  20       23.72       35.35      9.48 o
  -2   0  20       40.77       44.59      7.27 o
  -1   0  20      585.73      604.31     22.97 o
   0   0  20       51.34       45.28      7.06 o
   1   0  20      103.14       91.68     11.51 o
   2   0  20      271.47      281.85     22.64 o
   3   0  20        0.26       -2.20      3.88 o
   4   0  20      107.02      114.77     11.04 o
   5   0  20       51.07       56.20      8.55 o
   6   0  20        7.49       11.88      8.27 o
   7   0  20       41.38       40.31     11.28 o
  -8   1  20        6.26        2.13      5.26 o
  -7   1  20       33.29       49.25      8.20 o
  -6   1  20       21.75       16.65      6.04 o
  -5   1  20       10.27        4.55      4.67 o
  -4   1  20        9.33        9.62      4.21 o
  -3   1  20       10.39        1.35      3.26 o
  -2   1  20       42.67       42.60      5.66 o
  -1   1  20        0.28        3.37      3.40 o
   0   1  20       11.79       10.96      3.90 o
   1   1  20       94.94       99.02      7.95 o
   2   1  20        0.31       -1.97      3.44 o
   3   1  20        1.94       -2.19      3.29 o
   4   1  20        3.29        3.33      3.58 o
   5   1  20       20.12       26.46      5.31 o
   6   1  20        5.07       15.01      6.01 o
   7   1  20        0.49        7.28      7.22 o
  -7   2  20        0.00        1.69      4.70 o
  -6   2  20        3.82        7.93      5.48 o
  -5   2  20       59.34       68.87      7.24 o
  -4   2  20       26.67       30.43      5.42 o
  -3   2  20        9.13       10.13      4.04 o
  -2   2  20      185.52      190.58     10.99 o
  -1   2  20       52.92       59.02      6.34 o
   0   2  20       33.50       38.97      5.64 o
   1   2  20      185.25      205.52     11.38 o
   2   2  20       27.13       35.66      6.56 o
   3   2  20       16.70       13.93      4.28 o
   4   2  20       73.51       72.74      8.98 o
   5   2  20       14.36       14.61      5.90 o
   6   2  20        0.75       -2.92      4.59 o
   7   2  20        7.74        9.20      5.94 o
  -7   3  20       78.82       98.37     15.19 o
  -6   3  20       23.98       21.89      7.37 o
  -5   3  20        2.07        4.90      4.63 o
  -4   3  20       71.37       82.46      9.41 o
  -3   3  20       19.07       18.97      4.69 o
  -2   3  20       53.45       56.39      6.59 o
  -1   3  20       20.33       20.00      4.47 o
   0   3  20        0.33       -3.09      4.06 o
   1   3  20       20.73       22.28      5.74 o
   2   3  20        3.24        3.74      4.20 o
   3   3  20        9.53        6.89      4.95 o
   4   3  20        0.00       -0.21      6.02 o
   5   3  20        1.50        3.54      5.04 o
   6   3  20        9.35        7.49      5.31 o
   7   3  20       17.76       22.21      7.02 o
  -6   4  20       41.79       42.67      7.82 o
  -5   4  20      103.08      108.61     16.70 o
  -4   4  20        0.65       -0.84      4.19 o
  -3   4  20       12.92       12.92      5.35 o
  -2   4  20      145.62      155.70     12.27 o
  -1   4  20       20.98       23.35      6.02 o
   0   4  20        3.81        5.95      4.70 o
   1   4  20       65.12       53.43     10.53 o
   2   4  20        5.59        7.06      4.73 o
   3   4  20       11.05       19.03      5.67 o
   4   4  20        1.38        3.62      4.59 o
   5   4  20       24.58       30.11      6.96 o
   6   4  20        0.06       -0.13      8.42 o
  -5   5  20       31.60       29.83      6.65 o
  -4   5  20        0.00        1.70      4.28 o
  -3   5  20        0.28       -0.40      4.22 o
  -2   5  20       15.62        8.85      4.88 o
  -1   5  20        0.00       -4.44      4.44 o
   0   5  20        1.41        2.75      4.30 o
   1   5  20       29.97       30.39      6.60 o
   2   5  20        0.55       -1.95      4.18 o
   3   5  20        0.95        3.87      4.47 o
   4   5  20        9.83        6.01      3.98 o
   5   5  20        9.50        6.90      3.88 o
  -3   6  20        4.60        3.36      4.47 o
  -2   6  20       37.38       38.21      6.69 o
  -1   6  20        0.29        1.43      4.30 o
   0   6  20       39.14       35.75      6.76 o
   1   6  20        2.92        1.83      3.46 o
   2   6  20        2.64       -1.50      3.28 o
   3   6  20        3.55        0.51      3.53 o
  -7   1  21        5.24        4.77      7.30 o
  -6   1  21       71.25       88.59     10.47 o
  -5   1  21       11.05       10.40      5.56 o
  -4   1  21        4.60        3.22     11.81 o
  -3   1  21       76.22       73.59     10.59 o
  -2   1  21        0.67       -3.21      3.21 o
  -1   1  21       48.61       44.08      5.90 o
   0   1  21        8.20        7.27      3.87 o
   1   1  21        0.77        3.66      3.36 o
   2   1  21       26.36       36.37      5.46 o
   3   1  21        8.31       10.07      4.40 o
   4   1  21        2.60        4.44      4.10 o
   5   1  21       20.39       26.31      6.84 o
   6   1  21       55.37       68.70     16.85 o
   7   1  21       16.66       38.21     11.88 o
  -7   2  21       39.11       46.25      8.97 o
  -6   2  21       19.90       20.82      6.51 o
  -5   2  21       35.25       35.38      7.15 o
  -4   2  21        0.00        1.12      3.89 o
  -3   2  21      198.45      213.35     12.21 o
  -2   2  21       20.97       24.47      5.11 o
  -1   2  21        1.70        9.17      3.90 o
   0   2  21      101.07       99.29     12.16 o
   1   2  21        0.87       -2.60      3.17 o
   2   2  21       45.94       63.04      6.96 o
   3   2  21        6.19       -3.42      4.14 o
   4   2  21        5.89        6.82      5.41 o
   5   2  21        9.21        4.57      4.99 o
   6   2  21        5.85       15.73     13.91 o
  -6   3  21       31.11       32.64     10.38 o
  -5   3  21       16.12       13.59      5.63 o
  -4   3  21        1.79        4.62      4.77 o
  -3   3  21       55.51       46.77     10.45 o
  -2   3  21        0.50       -0.45      4.13 o
  -1   3  21       88.51       89.57      9.83 o
   0   3  21       80.76       86.07      9.40 o
   1   3  21       35.00       47.63      9.40 o
   2   3  21       12.16        7.15      5.57 o
   3   3  21        7.62        2.21      4.50 o
   4   3  21       64.80       80.96     14.67 o
   5   3  21        4.39       12.46      5.80 o
   6   3  21        1.35        3.92      5.35 o
  -5   4  21       17.41       22.57      6.14 o
  -4   4  21        3.98        5.65      4.96 o
  -3   4  21       71.20       84.76      9.77 o
  -2   4  21       15.56       18.60      5.96 o
  -1   4  21       31.85       32.19      6.72 o
   0   4  21       36.61       38.48      9.48 o
   1   4  21       32.24       41.80      7.24 o
   2   4  21        3.56        3.75      4.62 o
   3   4  21        0.01        1.71      8.42 o
   4   4  21        7.76        9.63      5.35 o
   5   4  21       24.91       18.38      6.54 o
  -4   5  21        7.44        8.36      5.12 o
  -3   5  21        9.18        6.00      5.04 o
  -2   5  21       80.23       97.67     10.34 o
  -1   5  21        0.20        1.96      4.39 o
   0   5  21        7.67       13.69      5.58 o
   1   5  21       88.62      109.52     11.81 o
   2   5  21       14.48       10.24      5.49 o
   3   5  21       82.40       82.19     14.74 o
   4   5  21       11.62        9.66     10.60 o
  -1   6  21        2.21        1.24      4.43 o
   0   6  21        5.03       10.87      4.88 o
   1   6  21       11.82        6.02      7.37 o
  -6   0  22      121.52      126.50     17.75 o
  -5   0  22        0.52       -5.57      5.57 o
  -4   0  22        4.90       -3.76      6.32 o
  -3   0  22      251.27      263.08     21.36 o
  -2   0  22       11.72       11.58      7.82 o
  -1   0  22      128.06      134.93     16.70 o
   0   0  22        7.32        4.51      6.62 o
   1   0  22       33.04       10.53      7.37 o
   2   0  22       99.27       97.47     14.44 o
   3   0  22        5.18        2.41      6.62 o
   4   0  22        5.06       23.32      9.33 o
   5   0  22       10.51        4.21      7.22 o
  -6   1  22        2.68        0.84      9.48 o
  -5   1  22        0.40        0.17      6.47 o
  -4   1  22        0.00        3.52      4.91 o
  -3   1  22        0.34        1.43      4.25 o
  -2   1  22        4.89        0.50      4.68 o
  -1   1  22       24.72       21.11      5.02 o
   0   1  22        6.85       10.04      4.09 o
   1   1  22        0.00        1.70      3.53 o
   2   1  22       10.12        8.41      5.85 o
   3   1  22        2.77        3.48      3.97 o
   4   1  22        0.90        0.19      4.01 o
   5   1  22        2.58        3.15      5.63 o
   6   1  22        1.76       -1.96      7.67 o
  -6   2  22       40.79       39.11     11.43 o
  -5   2  22        1.47       -3.02      4.73 o
  -4   2  22        8.50        6.31      4.94 o
  -3   2  22       40.73       56.27     11.06 o
  -2   2  22        0.07       -3.06      3.47 o
  -1   2  22        2.05       -1.08      3.69 o
   0   2  22      127.05      143.04     10.05 o
   1   2  22        3.89        4.95      4.06 o
   2   2  22        0.93        1.85      4.57 o
   3   2  22       36.77       48.97      8.26 o
   4   2  22        3.13        4.51      5.16 o
   5   2  22        6.48        5.05      5.72 o
  -5   3  22        1.26        0.45      6.32 o
  -4   3  22        3.89       -4.82      7.60 o
  -3   3  22        2.54       -4.74      4.74 o
  -2   3  22        0.81        0.37      4.55 o
  -1   3  22        2.69       -3.94      4.07 o
   0   3  22        1.03        1.67      4.56 o
   1   3  22        2.93        3.08      4.75 o
   2   3  22        0.01       -4.09      4.09 o
   3   3  22        0.91        9.35      5.21 o
   4   3  22        6.64        9.18      5.64 o
   5   3  22       15.92       17.89      6.49 o
  -4   4  22       32.93       44.17      8.80 o
  -3   4  22        1.57       -3.75      4.30 o
  -2   4  22        0.01        0.03      7.97 o
  -1   4  22       15.88       23.28      6.47 o
   0   4  22       44.62       38.36      7.04 o
   1   4  22        3.29        5.89      5.09 o
   2   4  22       31.71       26.87      9.55 o
   3   4  22       18.21       12.79      6.06 o
   4   4  22       20.22       24.09      6.84 o
  -2   5  22        0.01       -3.49      4.19 o
  -1   5  22        1.46       -1.54      4.71 o
   0   5  22        3.60        3.37      4.99 o
   1   5  22        1.59       -2.41      4.45 o
   2   5  22       20.29       20.23      6.49 o
  -5   1  23        0.39       -4.60      4.60 o
  -4   1  23        7.60        3.52      4.81 o
  -3   1  23        9.71       13.38      5.94 o
  -2   1  23       33.10       33.98      7.26 o
  -1   1  23       98.91      105.37     11.06 o
   0   1  23       57.11       70.14     11.28 o
   1   1  23        8.04       15.33      6.01 o
   2   1  23      115.05      136.79     14.97 o
   3   1  23       55.46       86.43     10.52 o
   4   1  23        0.00       -6.32      6.32 o
   5   1  23       47.77       48.13     13.09 o
  -5   2  23        0.06       -5.42      5.42 o
  -4   2  23       16.23       11.13      7.97 o
  -3   2  23        0.02       -0.91      4.89 o
  -2   2  23       19.45        8.97      4.40 o
  -1   2  23       47.93       33.68      7.39 o
   0   2  23       73.41       75.14      9.52 o
   1   2  23        2.37       -2.28      4.45 o
   2   2  23        0.78        3.36      7.75 o
   3   2  23        0.74        2.18      7.60 o
   4   2  23        4.46        4.82      5.69 o
  -4   3  23      106.65      117.48     16.55 o
  -3   3  23        1.39        3.97      5.04 o
  -2   3  23       29.80       38.38      7.49 o
  -1   3  23       28.90       25.32      6.64 o
   0   3  23        0.41        1.44      4.84 o
   1   3  23        3.49        1.54      4.70 o
   2   3  23       26.79       14.42      5.92 o
   3   3  23       27.67       46.36      8.34 o
  -2   4  23        3.02       -4.25      4.41 o
  -1   4  23        6.74       13.64      5.96 o
   0   4  23       11.26       15.44     15.19 o
   1   4  23        1.03        2.23     13.46 o
   2   4  23       17.03       16.41      6.43 o
  -4   0  24        8.61       14.59      8.72 o
  -3   0  24       78.15       77.47     14.44 o
  -2   0  24        0.01        0.75      7.22 o
  -1   0  24        2.88       -0.60      6.77 o
   0   0  24       16.89        4.21      6.92 o
   1   0  24        3.23       -6.62      6.62 o
   2   0  24        1.22        1.50      6.32 o
   3   0  24        1.98       12.48      8.57 o
  -4   1  24        0.35       -4.19      4.84 o
  -3   1  24        0.00       -4.57      4.57 o
  -2   1  24        3.84        4.13      5.12 o
  -1   1  24        6.75        8.99      5.26 o
   0   1  24       43.31       48.45      8.28 o
   1   1  24       31.57       30.67      7.60 o
   2   1  24       31.04       23.62      9.93 o
   3   1  24       16.09       19.25      9.93 o
  -3   2  24       12.24       23.47      9.33 o
  -2   2  24        6.81        3.76      7.37 o
  -1   2  24        0.93       -2.41      6.77 o
   0   2  24        3.30        1.20      6.77 o
   1   2  24       11.11       10.75      5.82 o
   2   2  24        7.19        9.50      5.75 o
   3   2  24        4.49        8.05      5.64 o
  -2   3  24       19.41       28.73     11.13 o
  -1   3  24        1.25       -1.58      4.95 o
   0   3  24       15.67       15.67      6.10 o
   1   3  24        0.02       -4.58      5.57 o
  -1   1  25       23.37       27.64     13.39 o
   0   1  25       12.46        8.89      6.22 o
 
